# Supplementary material for: [2 + 2] cycloaddition and its photomechanical effects on 1D coordination polymers with reversible amide bonds and coordination site regulation
Source: Chem Sci. 2024 Feb 5;15(11):3971–9. doi: 10.1039/d3sc06098e (PMC10935725; doi:10.1039/d3sc06098e)
Supplement: SC-015-D3SC06098E-s006 [file SC-015-D3SC06098E-s006.cif]

# Electronic Supplementary Material (ESI) for Chemical Science.
# This journal is © The Royal Society of Chemistry 2024

####################################################################### 
# 
# This file contains crystal structure data downloaded from the 
# Cambridge Structural Database (CSD) hosted by the Cambridge 
# Crystallographic Data Centre (CCDC).
# 
# Full information about CCDC data access policies and citation 
# guidelines are available at http://www.ccdc.cam.ac.uk/access/V1 
# 
# Audit and citation data items may have been added by the CCDC. 
# Please retain this information to preserve the provenance of 
# this file and to allow appropriate attribution of the data. 
# 
#######################################################################

data_mo_230519c_0m
_database_code_depnum_ccdc_archive 'CCDC 2296091'
loop_
_audit_author_name
_audit_author_address
'lei wang '
;Yunnan University
China
;
_audit_update_record             
;
2023-09-20 deposited with the CCDC.	2024-02-05 downloaded from the CCDC.
;
_audit_creation_date             2023-06-30
_audit_creation_method           
;
Olex2 1.3
(compiled 2020.11.12 svn.r5f609507 for OlexSys, GUI svn.r6408)
;
_shelx_SHELXL_version_number     2018/3
_chemical_name_common            ?
_chemical_name_systematic        ?
_chemical_formula_moiety         
'C66 H52 Cd2 N8 O14 S4, 0.75(C2 H3 N), 0.25(H2 O)'
_chemical_formula_sum            'C67.50 H57.75 Cd2 N8.75 O14.25 S4'
_chemical_formula_weight         1572.51
_chemical_melting_point          ?
loop_
_atom_type_symbol
_atom_type_description
_atom_type_scat_dispersion_real
_atom_type_scat_dispersion_imag
_atom_type_scat_source
C C 0.0033 0.0016 'International Tables Vol C Tables 4.2.6.8 and 6.1.1.4'
H H 0.0000 0.0000 'International Tables Vol C Tables 4.2.6.8 and 6.1.1.4'
Cd Cd -0.8075 1.2024 'International Tables Vol C Tables 4.2.6.8 and 6.1.1.4'
N N 0.0061 0.0033 'International Tables Vol C Tables 4.2.6.8 and 6.1.1.4'
O O 0.0106 0.0060 'International Tables Vol C Tables 4.2.6.8 and 6.1.1.4'
S S 0.1246 0.1234 'International Tables Vol C Tables 4.2.6.8 and 6.1.1.4'

_shelx_space_group_comment       
;
The symmetry employed for this shelxl refinement is uniquely defined
by the following loop, which should always be used as a source of
symmetry information in preference to the above space-group names.
They are only intended as comments.
;
_space_group_crystal_system      triclinic
_space_group_IT_number           2
_space_group_name_H-M_alt        'P -1'
_space_group_name_Hall           '-P 1'
loop_
_space_group_symop_operation_xyz
'x, y, z'
'-x, -y, -z'

_cell_length_a                   12.5971(5)
_cell_length_b                   16.0044(8)
_cell_length_c                   16.5980(8)
_cell_angle_alpha                87.861(2)
_cell_angle_beta                 89.1320(10)
_cell_angle_gamma                85.016(2)
_cell_volume                     3331.1(3)
_cell_formula_units_Z            2
_cell_measurement_reflns_used    9821
_cell_measurement_temperature    100.0
_cell_measurement_theta_max      28.26
_cell_measurement_theta_min      2.73
_shelx_estimated_absorpt_T_max   ?
_shelx_estimated_absorpt_T_min   ?
_exptl_absorpt_coefficient_mu    0.837
_exptl_absorpt_correction_T_max  0.7457
_exptl_absorpt_correction_T_min  0.7085
_exptl_absorpt_correction_type   none
_exptl_absorpt_process_details   
;
SADABS-2016/2 (Bruker,2016/2) was used for absorption correction.
wR2(int) was 0.0804 before and 0.0638 after correction.
The Ratio of minimum to maximum transmission is 0.9501.
The \l/2 correction factor is Not present.
;
_exptl_absorpt_special_details   ?
_exptl_crystal_colour            yellow
_exptl_crystal_colour_primary    yellow
_exptl_crystal_density_diffrn    1.568
_exptl_crystal_density_meas      .
_exptl_crystal_density_method    ?
_exptl_crystal_description       block
_exptl_crystal_F_000             1596
_exptl_crystal_size_max          ?
_exptl_crystal_size_mid          ?
_exptl_crystal_size_min          ?
_exptl_transmission_factor_max   ?
_exptl_transmission_factor_min   ?
_diffrn_reflns_av_R_equivalents  0.0741
_diffrn_reflns_av_unetI/netI     0.0420
_diffrn_reflns_Laue_measured_fraction_full 0.999
_diffrn_reflns_Laue_measured_fraction_max 0.999
_diffrn_reflns_limit_h_max       16
_diffrn_reflns_limit_h_min       -15
_diffrn_reflns_limit_k_max       21
_diffrn_reflns_limit_k_min       -21
_diffrn_reflns_limit_l_max       22
_diffrn_reflns_limit_l_min       -22
_diffrn_reflns_number            125248
_diffrn_reflns_point_group_measured_fraction_full 0.999
_diffrn_reflns_point_group_measured_fraction_max 0.999
_diffrn_reflns_theta_full        25.242
_diffrn_reflns_theta_max         28.362
_diffrn_reflns_theta_min         1.977
_diffrn_ambient_temperature      100.0
_diffrn_detector_area_resol_mean ?
_diffrn_measured_fraction_theta_full 0.999
_diffrn_measured_fraction_theta_max 0.999
_diffrn_measurement_device_type  'CCD area detector'
_diffrn_measurement_method       'phi and omega scans'
_diffrn_radiation_monochromator  graphite
_diffrn_radiation_type           MoK\a
_diffrn_radiation_wavelength     0.71073
_diffrn_source                   ?
_diffrn_source_current           1.4
_diffrn_source_power             0.07
_diffrn_source_voltage           50.0
_reflns_Friedel_coverage         0.000
_reflns_Friedel_fraction_full    .
_reflns_Friedel_fraction_max     .
_reflns_number_gt                12573
_reflns_number_total             16644
_reflns_special_details          
;
 Reflections were merged by SHELXL according to the crystal
 class for the calculation of statistics and refinement.
 
 _reflns_Friedel_fraction is defined as the number of unique
 Friedel pairs measured divided by the number that would be
 possible theoretically, ignoring centric projections and
 systematic absences.
;
_reflns_threshold_expression     'I > 2\s(I)'
_computing_cell_refinement       ?
_computing_data_collection       ?
_computing_data_reduction        ?
_computing_molecular_graphics    'Olex2 1.3 (Dolomanov et al., 2009)'
_computing_publication_material  'Olex2 1.3 (Dolomanov et al., 2009)'
_computing_structure_refinement  'SHELXL 2018/3 (Sheldrick, 2015)'
_computing_structure_solution    'SHELXT 2014/5 (Sheldrick, 2014)'
_refine_diff_density_max         1.361
_refine_diff_density_min         -1.132
_refine_diff_density_rms         0.104
_refine_ls_extinction_coef       .
_refine_ls_extinction_method     none
_refine_ls_goodness_of_fit_ref   1.041
_refine_ls_hydrogen_treatment    constr
_refine_ls_matrix_type           full
_refine_ls_number_parameters     923
_refine_ls_number_reflns         16644
_refine_ls_number_restraints     461
_refine_ls_R_factor_all          0.0712
_refine_ls_R_factor_gt           0.0459
_refine_ls_restrained_S_all      1.059
_refine_ls_shift/su_max          0.001
_refine_ls_shift/su_mean         0.000
_refine_ls_structure_factor_coef Fsqd
_refine_ls_weighting_details     
'w=1/[\s^2^(Fo^2^)+(0.0491P)^2^+6.9337P] where P=(Fo^2^+2Fc^2^)/3'
_refine_ls_weighting_scheme      calc
_refine_ls_wR_factor_gt          0.1055
_refine_ls_wR_factor_ref         0.1195
_refine_special_details          ?
_olex2_refinement_description    
;
1. Fixed Uiso
 At 1.2 times of:
  All C(H) groups, All C(H,H) groups, All N(H) groups
 At 1.5 times of:
  All C(H,H,H) groups, All O(H,H) groups
2. Restrained distances
 C69-C67
 1.48 with sigma of 0.01
 N68-C69
 1.15 with sigma of 0.01
3. Uiso/Uaniso restraints and constraints
S2 \\sim S3 \\sim C60 \\sim H60 \\sim C3 \\sim H3A \\sim H3B \\sim C49 \\sim
H49 \\sim C13 \\sim C53 \\sim C15 \\sim H15 \\sim H15A \\sim C63 \\sim H63
\\sim C65 \\sim H65 \\sim S3A \\sim C65A \\sim H65A \\sim C63A \\sim H63A \\sim
S2A: within 2A with sigma of 0.01 and sigma for terminal atoms of 0.02 within 2A
C69 \\sim N68 \\sim C67 \\sim O67A: within 2A with sigma of 0.01 and sigma for
terminal atoms of 0.02 within 2A
Uanis(C69) \\sim Ueq, Uanis(N68) \\sim Ueq, Uanis(C67) \\sim Ueq, Uanis(O67A)
\\sim Ueq: with sigma of 0.01 and sigma for terminal atoms of 0.02
Uanis(S2) \\sim Ueq, Uanis(S3) \\sim Ueq, Uanis(C60) \\sim Ueq, Uanis(C3) \\sim
Ueq, Uanis(C49) \\sim Ueq, Uanis(C13) \\sim Ueq, Uanis(C53) \\sim Ueq,
Uanis(C15) \\sim Ueq, Uanis(C63) \\sim Ueq, Uanis(C65) \\sim Ueq, Uanis(S3A)
\\sim Ueq, Uanis(C65A) \\sim Ueq, Uanis(C63A) \\sim Ueq, Uanis(S2A) \\sim Ueq:
with sigma of 0.01 and sigma for terminal atoms of 0.02
Uanis(N68) \\sim Ueq, Uanis(C69) \\sim Ueq, Uanis(C67) \\sim Ueq: with sigma of
0.01 and sigma for terminal atoms of 0.02
4. Rigid body (RIGU) restrains
 S2, S3, C60, H60, C3, H3A, H3B, C49, H49, C13, C53, C15, H15, H15A, C63, H63,
 C65, H65, S3A, C65A, H65A, C63A, H63A, S2A
 with sigma for 1-2 distances of 0.001 and sigma for 1-3 distances of 0.002
 C69, N68, C67, O67A
 with sigma for 1-2 distances of 0.01 and sigma for 1-3 distances of 0.01
 N68, C69, C67
 with sigma for 1-2 distances of 0.01 and sigma for 1-3 distances of 0.01
5. Others
 Sof(H15A)=Sof(S3A)=Sof(C65A)=Sof(H65A)=1-FVAR(1)
 Sof(S3)=Sof(H15)=Sof(C65)=Sof(H65)=FVAR(1)
 Sof(H3B)=Sof(C63A)=Sof(H63A)=Sof(S2A)=1-FVAR(2)
 Sof(S2)=Sof(H3A)=Sof(C63)=Sof(H63)=FVAR(2)
 Fixed Sof: C69(0.75) N68(0.75) C67(0.75) H67A(0.75) H67B(0.75) H67C(0.75)
 O67A(0.25) H67D(0.25) H67E(0.25)
6.a Riding coordinates:
 C67(H67A,H67B,H67C), O67A(H67D,H67E)
6.b Aromatic/amide H refined with riding coordinates:
 N2(H2), C1(H1), C4(H4), N5(H5), N3(H3), N7(H7), C16(H16), C24(H24), C26(H26),
 C28(H28), C34(H34), C36(H36), C38(H38), C44(H44), C50(H50), C54(H54), C56(H56),
  C58(H58), C60(H60), C62(H62), C66(H66), C33(H33), C17(H17), C9(H9), C37(H37),
 C5(H5A), C41(H41), C21(H21), C11(H11), C45(H45), C23(H23), C47(H47), C3(H3A),
 C3(H3B), C49(H49), C51(H51), C27(H27), C55(H55), C7(H7A), C29(H29), C59(H59),
 C15(H15), C15(H15A), C61(H61), C31(H31), C63(H63), C2(H2A), C65(H65),
 C65A(H65A), C63A(H63A)
6.c Idealised Me refined as rotating group:
 C25(H25A,H25B,H25C), C57(H57A,H57B,H57C)
;
_atom_sites_solution_hydrogens   mixed
_atom_sites_solution_primary     dual
_atom_sites_solution_secondary   ?
loop_
_atom_site_label
_atom_site_type_symbol
_atom_site_fract_x
_atom_site_fract_y
_atom_site_fract_z
_atom_site_U_iso_or_equiv
_atom_site_adp_type
_atom_site_occupancy
_atom_site_site_symmetry_order
_atom_site_calc_flag
_atom_site_refinement_flags_posn
_atom_site_refinement_flags_adp
_atom_site_refinement_flags_occupancy
_atom_site_disorder_assembly
_atom_site_disorder_group
Cd1 Cd 0.26114(2) 0.42992(2) 0.14985(2) 0.01932(7) Uani 1 1 d . . . . .
Cd2 Cd 0.21660(2) 0.56157(2) 0.33981(2) 0.02219(7) Uani 1 1 d . . . . .
S1 S 0.88369(9) 0.10944(8) 0.66073(8) 0.0516(3) Uani 1 1 d . . . . .
S4 S 0.88455(10) -0.06187(11) 0.46398(11) 0.0784(5) Uani 1 1 d . . . . .
S2 S -0.39685(12) 1.10315(11) 0.10730(16) 0.0424(6) Uani 0.736(6) 1 d . U P A 1
S3 S -0.36573(11) 0.95738(10) -0.09231(14) 0.0432(6) Uani 0.737(5) 1 d . U P B
1
O1 O 0.11987(19) 0.35478(15) 0.19680(14) 0.0262(5) Uani 1 1 d . . . . .
O4 O 0.72125(18) 0.66045(15) -0.03762(14) 0.0255(5) Uani 1 1 d . . . . .
O6 O 0.14506(18) 0.44880(15) 0.28690(15) 0.0269(5) Uani 1 1 d . . . . .
O8 O -0.22278(18) 0.36040(16) 0.54431(14) 0.0290(5) Uani 1 1 d . . . . .
O10 O 0.34745(19) 0.63841(16) 0.28869(15) 0.0301(6) Uani 1 1 d . . . . .
O12 O 0.61490(19) 0.55816(15) -0.03585(14) 0.0268(5) Uani 1 1 d . . . . .
O14 O 0.34802(19) 0.54133(16) 0.19686(15) 0.0290(5) Uani 1 1 d . . . . .
O7 O -0.0942(2) 0.44522(16) 0.54366(15) 0.0316(6) Uani 1 1 d . . . . .
O2 O -0.1821(2) 0.19298(16) 0.30563(16) 0.0328(6) Uani 1 1 d . . . . .
O9 O 0.6474(2) 0.81615(17) 0.20932(16) 0.0349(6) Uani 1 1 d . . . . .
N1 N 0.3783(2) 0.33803(17) 0.21829(17) 0.0241(6) Uani 1 1 d . . . . .
N4 N 0.1410(2) 0.52461(17) 0.08729(17) 0.0224(6) Uani 1 1 d . . . . .
O5 O -0.0150(2) 0.91724(17) 0.09467(18) 0.0378(6) Uani 1 1 d . . . . .
N6 N 0.3455(2) 0.4677(2) 0.39672(19) 0.0301(7) Uani 1 1 d . . . . .
O11 O 0.0345(2) 0.80260(17) -0.07384(18) 0.0372(6) Uani 1 1 d . . . . .
N8 N 0.0925(2) 0.65084(19) 0.27223(18) 0.0279(6) Uani 1 1 d . . . . .
O3 O 0.4859(2) 0.19082(17) 0.54235(19) 0.0425(7) Uani 1 1 d . . . . .
N2 N -0.0748(2) 0.70832(18) -0.01967(17) 0.0239(6) Uani 1 1 d . . . . .
H2 H -0.142228 0.698607 -0.013551 0.029 Uiso 1 1 calc R U . . .
C1 C 0.5189(2) 0.6112(2) 0.11229(19) 0.0200(6) Uani 1 1 d . . . . .
H1 H 0.491360 0.564252 0.089277 0.024 Uiso 1 1 calc R U . . .
C4 C -0.0241(2) 0.3914(2) 0.38536(19) 0.0199(6) Uani 1 1 d . . . . .
H4 H 0.011025 0.436582 0.405034 0.024 Uiso 1 1 calc R U . . .
N5 N 0.5755(2) 0.30682(19) 0.51815(18) 0.0296(7) Uani 1 1 d . . . . .
H5 H 0.637134 0.327621 0.524336 0.036 Uiso 1 1 calc R U . . .
N3 N -0.1249(2) 0.83541(18) 0.16768(19) 0.0288(7) Uani 1 1 d . . . . .
H3 H -0.192425 0.829161 0.178598 0.035 Uiso 1 1 calc R U . . .
C6 C 0.6025(2) 0.6501(2) 0.07421(19) 0.0200(6) Uani 1 1 d . . . . .
O13 O 0.4861(2) 0.05920(19) 0.3794(2) 0.0482(8) Uani 1 1 d . . . . .
C8 C 0.0060(2) 0.3571(2) 0.31174(19) 0.0191(6) Uani 1 1 d . . . . .
N7 N 0.5924(2) 0.16219(18) 0.33720(18) 0.0273(6) Uani 1 1 d . . . . .
H7 H 0.658386 0.176286 0.338055 0.033 Uiso 1 1 calc R U . . .
C10 C -0.1072(2) 0.3584(2) 0.43000(19) 0.0206(6) Uani 1 1 d . . . . .
C12 C 0.4768(2) 0.6423(2) 0.18423(19) 0.0200(6) Uani 1 1 d . . . . .
C14 C 0.3845(2) 0.6040(2) 0.22605(19) 0.0209(6) Uani 1 1 d . . . . .
C16 C 0.0356(3) 0.5283(2) 0.1022(2) 0.0257(7) Uani 1 1 d . . . . .
H16 H 0.009460 0.487887 0.138986 0.031 Uiso 1 1 calc R U . . .
C18 C 0.0964(2) 0.3894(2) 0.26193(19) 0.0201(6) Uani 1 1 d . . . . .
C20 C 0.6486(2) 0.6203(2) -0.00465(19) 0.0208(6) Uani 1 1 d . . . . .
C22 C -0.0006(3) 0.6472(2) 0.0124(2) 0.0225(7) Uani 1 1 d . . . . .
C24 C -0.0364(3) 0.5876(2) 0.0669(2) 0.0247(7) Uani 1 1 d . . . . .
H24 H -0.110143 0.587706 0.079699 0.030 Uiso 1 1 calc R U . . .
C26 C -0.0453(2) 0.2911(2) 0.2820(2) 0.0219(7) Uani 1 1 d . . . . .
H26 H -0.024845 0.268554 0.231327 0.026 Uiso 1 1 calc R U . . .
C28 C -0.1575(3) 0.2924(2) 0.4008(2) 0.0230(7) Uani 1 1 d . . . . .
H28 H -0.213510 0.269998 0.431363 0.028 Uiso 1 1 calc R U . . .
C30 C 0.5186(3) 0.2186(2) 0.2983(2) 0.0258(7) Uani 1 1 d . . . . .
C32 C 0.4971(3) 0.3581(2) 0.4785(2) 0.0279(7) Uani 1 1 d . . . . .
C34 C 0.5182(3) 0.7104(2) 0.2193(2) 0.0226(7) Uani 1 1 d . . . . .
H34 H 0.489652 0.730650 0.268877 0.027 Uiso 1 1 calc R U . . .
C36 C 0.1749(3) 0.5806(2) 0.0326(2) 0.0272(7) Uani 1 1 d . . . . .
H36 H 0.248940 0.577871 0.019975 0.033 Uiso 1 1 calc R U . . .
C38 C 0.6428(3) 0.7183(2) 0.1085(2) 0.0238(7) Uani 1 1 d . . . . .
H38 H 0.699256 0.744747 0.082255 0.029 Uiso 1 1 calc R U . . .
C40 C -0.0513(3) 0.7740(2) 0.1994(2) 0.0275(7) Uani 1 1 d . . . . .
C42 C 0.6013(3) 0.7484(2) 0.1810(2) 0.0242(7) Uani 1 1 d . . . . .
C44 C 0.1083(3) 0.6421(2) -0.0064(2) 0.0268(7) Uani 1 1 d . . . . .
H44 H 0.135951 0.679956 -0.045070 0.032 Uiso 1 1 calc R U . . .
C46 C -0.1269(3) 0.2586(2) 0.3274(2) 0.0237(7) Uani 1 1 d . . . . .
C48 C -0.1424(3) 0.3910(2) 0.5105(2) 0.0235(7) Uani 1 1 d . . . . .
C50 C -0.0094(3) 0.6616(3) 0.2965(3) 0.0375(9) Uani 1 1 d . . . . .
H50 H -0.032605 0.626171 0.339262 0.045 Uiso 1 1 calc R U . . .
C52 C -0.1038(3) 0.9058(2) 0.1205(2) 0.0294(8) Uani 1 1 d . . . . .
C54 C 0.1204(3) 0.6993(2) 0.2093(2) 0.0293(8) Uani 1 1 d . . . . .
H54 H 0.191595 0.691146 0.189650 0.035 Uiso 1 1 calc R U . . .
C56 C 0.0530(3) 0.7603(2) 0.1709(2) 0.0288(7) Uani 1 1 d . . . . .
H56 H 0.077334 0.792149 0.125932 0.035 Uiso 1 1 calc R U . . .
C58 C -0.0826(3) 0.7217(3) 0.2624(3) 0.0382(9) Uani 1 1 d . . . . .
H58 H -0.154012 0.727181 0.282103 0.046 Uiso 1 1 calc R U . . .
C60 C -0.2697(3) 1.1813(3) 0.0163(3) 0.0367(8) Uani 1 1 d . U . . .
H60 H -0.207295 1.197520 -0.010648 0.044 Uiso 1 1 calc R U . . .
C62 C 0.3180(3) 0.4058(3) 0.4457(3) 0.0508(12) Uani 1 1 d . . . . .
H62 H 0.244180 0.399163 0.452667 0.061 Uiso 1 1 calc R U . . .
C64 C -0.0552(3) 0.7819(2) -0.0597(2) 0.0258(7) Uani 1 1 d . . . . .
C66 C -0.1524(3) 0.8355(2) -0.0795(2) 0.0316(8) Uani 1 1 d . . . . .
H66 H -0.219563 0.812759 -0.075613 0.038 Uiso 1 1 calc R U . . .
C33 C 0.6647(3) 0.1891(2) 0.5869(2) 0.0316(8) Uani 1 1 d . . . . .
H33 H 0.721963 0.222540 0.595212 0.038 Uiso 1 1 calc R U . . .
C17 C -0.1479(3) 0.9159(2) -0.1029(2) 0.0324(8) Uani 1 1 d . . . . .
H17 H -0.078870 0.935050 -0.109373 0.039 Uiso 1 1 calc R U . . .
C35 C 0.5735(3) 0.0860(2) 0.3749(2) 0.0303(8) Uani 1 1 d . . . . .
C9 C 0.6673(3) -0.0343(2) 0.4462(2) 0.0347(9) Uani 1 1 d . . . . .
H9 H 0.598753 -0.053690 0.455159 0.042 Uiso 1 1 calc R U . . .
C37 C -0.1898(3) 1.0390(2) 0.0672(2) 0.0334(8) Uani 1 1 d . . . . .
H37 H -0.122476 1.048237 0.043617 0.040 Uiso 1 1 calc R U . . .
C19 C 0.7677(3) 0.0618(3) 0.6438(3) 0.0405(9) Uani 1 1 d . . . . .
C39 C 0.5666(3) 0.2270(2) 0.5487(2) 0.0315(8) Uani 1 1 d . . . . .
C5 C 0.3891(3) 0.3503(3) 0.4871(3) 0.0476(12) Uani 1 1 d . . . . .
H5A H 0.364108 0.307100 0.521330 0.057 Uiso 1 1 calc R U . . .
C41 C 0.4489(3) 0.4781(3) 0.3925(3) 0.0526(13) Uani 1 1 d . . . . .
H41 H 0.471075 0.524356 0.361082 0.063 Uiso 1 1 calc R U . . .
C21 C 0.5261(3) 0.4251(3) 0.4315(3) 0.0536(13) Uani 1 1 d . . . . .
H21 H 0.599136 0.435132 0.425813 0.064 Uiso 1 1 calc R U . . .
C43 C 0.7568(3) -0.0869(3) 0.4763(3) 0.0417(10) Uani 1 1 d . . . . .
C11 C -0.1980(3) 0.9658(2) 0.1078(2) 0.0331(8) Uani 1 1 d . . . . .
H11 H -0.265332 0.952425 0.128674 0.040 Uiso 1 1 calc R U . . .
C45 C 0.6715(3) 0.0399(2) 0.4067(2) 0.0321(8) Uani 1 1 d . . . . .
H45 H 0.737979 0.063074 0.399075 0.039 Uiso 1 1 calc R U . . .
C23 C 0.6739(3) 0.1075(3) 0.6100(2) 0.0351(9) Uani 1 1 d . . . . .
H23 H 0.613196 0.077172 0.603614 0.042 Uiso 1 1 calc R U . . .
C47 C 0.7802(4) -0.0221(3) 0.6656(3) 0.0480(11) Uani 1 1 d . . . . .
H47 H 0.725211 -0.058752 0.662170 0.058 Uiso 1 1 calc R U . . .
C3 C -0.3646(4) 1.2327(3) 0.0186(3) 0.0492(10) Uani 1 1 d . U . . .
H3A H -0.375736 1.284408 -0.011292 0.059 Uiso 0.736(6) 1 calc R U P A 1
H3B H -0.370865 1.292172 0.012558 0.059 Uiso 0.264(6) 1 calc R U P A 2
C49 C -0.2358(3) 1.0574(3) -0.1470(3) 0.0421(9) Uani 1 1 d . U . . .
H49 H -0.171761 1.082790 -0.159124 0.051 Uiso 1 1 calc R U . . .
C25 C -0.1605(3) 0.1601(3) 0.2284(3) 0.0456(11) Uani 1 1 d . . . . .
H25A H -0.174320 0.204807 0.186921 0.068 Uiso 1 1 calc R U . . .
H25B H -0.206615 0.115062 0.219704 0.068 Uiso 1 1 calc R U . . .
H25C H -0.085727 0.137732 0.225058 0.068 Uiso 1 1 calc R U . . .
C51 C 0.4788(3) 0.3494(3) 0.2274(4) 0.0624(16) Uani 1 1 d . . . . .
H51 H 0.503811 0.400175 0.206213 0.075 Uiso 1 1 calc R U . . .
C13 C -0.2742(3) 1.1049(3) 0.0564(3) 0.0387(9) Uani 1 1 d . U . . .
C53 C -0.2371(3) 0.9764(3) -0.1193(3) 0.0402(9) Uani 1 1 d . U . . .
C27 C 0.3483(4) 0.2668(3) 0.2474(4) 0.080(2) Uani 1 1 d . . . . .
H27 H 0.275789 0.256354 0.241311 0.096 Uiso 1 1 calc R U . . .
C55 C 0.7574(4) -0.1652(3) 0.5148(4) 0.0676(18) Uani 1 1 d . . . . .
H55 H 0.693998 -0.191796 0.525998 0.081 Uiso 1 1 calc R U . . .
C7 C 0.5512(3) 0.2917(3) 0.2663(4) 0.0649(17) Uani 1 1 d . . . . .
H7A H 0.623596 0.303190 0.270459 0.078 Uiso 1 1 calc R U . . .
C57 C 0.6111(4) 0.8469(4) 0.2858(3) 0.0643(16) Uani 1 1 d . . . . .
H57A H 0.534881 0.865211 0.283080 0.096 Uiso 1 1 calc R U . . .
H57B H 0.650766 0.894377 0.299294 0.096 Uiso 1 1 calc R U . . .
H57C H 0.622667 0.802045 0.327405 0.096 Uiso 1 1 calc R U . . .
C29 C 0.8819(4) -0.0476(3) 0.6933(3) 0.0592(13) Uani 1 1 d . . . . .
H29 H 0.903692 -0.104023 0.709332 0.071 Uiso 1 1 calc R U . . .
C59 C 0.4148(4) 0.2056(4) 0.2865(5) 0.087(2) Uani 1 1 d . . . . .
H59 H 0.388091 0.154508 0.305039 0.105 Uiso 1 1 calc R U . . .
C15 C -0.3367(4) 1.0999(3) -0.1562(3) 0.0537(10) Uani 1 1 d . U . . .
H15 H -0.348851 1.153953 -0.181694 0.064 Uiso 0.737(5) 1 calc R U P B 1
H15A H -0.353268 1.158680 -0.152654 0.064 Uiso 0.263(5) 1 calc R U P B 2
C61 C 0.9476(4) 0.0158(4) 0.6953(3) 0.0608(14) Uani 1 1 d . . . . .
H61 H 1.019139 0.009102 0.713330 0.073 Uiso 1 1 calc R U . . .
C31 C 0.8552(5) -0.2012(4) 0.5355(4) 0.081(2) Uani 1 1 d . . . . .
H31 H 0.867005 -0.253974 0.563426 0.097 Uiso 1 1 calc R U . . .
C63 C -0.4412(5) 1.2009(4) 0.0690(5) 0.0483(13) Uani 0.736(6) 1 d . U P A 1
H63 H -0.508854 1.229151 0.080655 0.058 Uiso 0.736(6) 1 calc R U P A 1
C2 C 0.9332(5) -0.1536(5) 0.5118(4) 0.088(2) Uani 1 1 d . . . . .
H2A H 1.006762 -0.168894 0.520497 0.105 Uiso 1 1 calc R U . . .
C65 C -0.4150(5) 1.0559(4) -0.1251(5) 0.0501(13) Uani 0.737(5) 1 d . U P B 1
H65 H -0.487881 1.076627 -0.121827 0.060 Uiso 0.737(5) 1 calc R U P B 1
S3A S -0.3628(4) 0.9329(4) -0.1492(5) 0.0581(17) Uani 0.263(5) 1 d . U P B 2
C65A C -0.4119(15) 1.0393(13) -0.1722(14) 0.0526(19) Uani 0.263(5) 1 d . U P B
2
H65A H -0.481035 1.054549 -0.192947 0.063 Uiso 0.263(5) 1 calc R U P B 2
C63A C -0.4461(16) 1.1845(13) 0.0309(14) 0.0507(18) Uani 0.264(6) 1 d . U P A 2
H63A H -0.518725 1.205144 0.025622 0.061 Uiso 0.264(6) 1 calc R U P A 2
S2A S -0.4048(4) 1.0795(4) 0.0576(5) 0.0545(16) Uani 0.264(6) 1 d . U P A 2
C69 C 0.7442(11) 0.5007(8) 0.2493(8) 0.132(5) Uani 0.75 1 d D U P C 1
N68 N 0.7260(10) 0.5484(8) 0.2998(8) 0.160(5) Uani 0.75 1 d D U P C 1
C67 C 0.7396(6) 0.4411(7) 0.1883(6) 0.124(4) Uani 0.75 1 d D U P C 1
H67A H 0.782364 0.457692 0.141506 0.186 Uiso 0.75 1 d R U P C 1
H67B H 0.665394 0.439062 0.172147 0.186 Uiso 0.75 1 d R U P C 1
H67C H 0.767614 0.385632 0.209197 0.186 Uiso 0.75 1 d R U P C 1
O67A O 0.6094(11) 0.4238(9) 0.0800(9) 0.059(4) Uani 0.25 1 d . U P D 2
H67D H 0.609651 0.463448 0.042691 0.088 Uiso 0.25 1 d R U P D 2
H67E H 0.542221 0.419328 0.090531 0.088 Uiso 0.25 1 d R U P D 2

loop_
_atom_site_aniso_label
_atom_site_aniso_U_11
_atom_site_aniso_U_22
_atom_site_aniso_U_33
_atom_site_aniso_U_23
_atom_site_aniso_U_13
_atom_site_aniso_U_12
Cd1 0.01812(11) 0.02201(12) 0.01781(12) 0.00089(9) 0.00554(8) -0.00329(9)
Cd2 0.01988(12) 0.02879(14) 0.01835(12) -0.00008(10) 0.00604(9) -0.00602(9)
S1 0.0373(6) 0.0568(7) 0.0600(8) 0.0059(6) -0.0056(5) -0.0030(5)
S4 0.0350(6) 0.0964(12) 0.0971(12) 0.0510(10) 0.0040(7) 0.0080(7)
S2 0.0255(7) 0.0395(9) 0.0603(14) 0.0098(8) 0.0092(7) 0.0020(6)
S3 0.0221(6) 0.0367(8) 0.0697(14) 0.0069(8) -0.0034(7) 0.0005(5)
O1 0.0284(12) 0.0304(13) 0.0204(12) -0.0001(10) 0.0101(10) -0.0068(10)
O4 0.0233(11) 0.0321(13) 0.0225(12) -0.0040(10) 0.0076(9) -0.0102(10)
O6 0.0252(12) 0.0299(13) 0.0270(13) -0.0025(10) 0.0070(10) -0.0118(10)
O8 0.0232(12) 0.0443(15) 0.0213(12) -0.0026(11) 0.0085(9) -0.0151(11)
O10 0.0271(12) 0.0331(14) 0.0306(14) -0.0036(11) 0.0143(10) -0.0070(10)
O12 0.0285(12) 0.0273(13) 0.0258(13) -0.0073(10) 0.0096(10) -0.0092(10)
O14 0.0290(13) 0.0314(13) 0.0283(13) -0.0018(11) 0.0065(10) -0.0131(10)
O7 0.0346(14) 0.0383(15) 0.0248(13) -0.0089(11) 0.0114(10) -0.0189(11)
O2 0.0338(14) 0.0353(14) 0.0325(14) -0.0083(11) 0.0057(11) -0.0186(11)
O9 0.0313(13) 0.0393(15) 0.0376(15) -0.0200(12) 0.0126(11) -0.0182(11)
N1 0.0227(14) 0.0225(14) 0.0266(15) 0.0017(12) 0.0049(11) -0.0008(11)
N4 0.0207(13) 0.0257(14) 0.0205(14) 0.0000(11) 0.0030(11) -0.0021(11)
O5 0.0257(13) 0.0387(15) 0.0481(17) 0.0130(13) 0.0007(12) -0.0044(11)
N6 0.0233(14) 0.0385(18) 0.0287(16) 0.0025(13) 0.0024(12) -0.0048(13)
O11 0.0234(13) 0.0339(15) 0.0536(18) 0.0119(13) 0.0041(12) -0.0054(11)
N8 0.0247(14) 0.0289(16) 0.0301(16) -0.0008(13) 0.0041(12) -0.0039(12)
O3 0.0352(15) 0.0353(15) 0.059(2) 0.0094(14) -0.0117(13) -0.0145(12)
N2 0.0177(13) 0.0266(15) 0.0275(15) 0.0021(12) 0.0012(11) -0.0050(11)
C1 0.0158(14) 0.0239(16) 0.0202(16) 0.0010(13) 0.0032(12) -0.0030(12)
C4 0.0174(14) 0.0210(15) 0.0214(16) 0.0028(12) 0.0018(12) -0.0040(12)
N5 0.0238(14) 0.0351(17) 0.0311(17) 0.0038(13) 0.0003(12) -0.0107(12)
N3 0.0209(14) 0.0283(16) 0.0380(18) 0.0011(13) 0.0004(12) -0.0075(12)
C6 0.0150(14) 0.0243(16) 0.0202(16) 0.0012(13) 0.0010(12) -0.0007(12)
O13 0.0334(15) 0.0408(17) 0.070(2) 0.0256(15) -0.0053(14) -0.0104(13)
C8 0.0150(14) 0.0212(15) 0.0204(16) 0.0048(12) 0.0024(11) 0.0001(11)
N7 0.0255(14) 0.0235(15) 0.0329(17) 0.0044(12) -0.0022(12) -0.0040(11)
C10 0.0178(14) 0.0263(17) 0.0173(15) 0.0020(13) 0.0032(12) -0.0012(12)
C12 0.0145(14) 0.0252(16) 0.0203(16) 0.0024(13) 0.0030(11) -0.0045(12)
C14 0.0175(14) 0.0249(17) 0.0201(16) 0.0045(13) 0.0033(12) -0.0041(12)
C16 0.0228(16) 0.0290(18) 0.0255(18) 0.0030(14) 0.0033(13) -0.0049(13)
C18 0.0179(14) 0.0226(16) 0.0192(16) 0.0063(13) 0.0033(12) -0.0021(12)
C20 0.0163(14) 0.0269(17) 0.0190(16) 0.0009(13) 0.0033(12) -0.0028(12)
C22 0.0216(15) 0.0255(17) 0.0209(16) -0.0013(13) 0.0006(12) -0.0047(13)
C24 0.0210(16) 0.0266(17) 0.0267(18) -0.0007(14) 0.0029(13) -0.0048(13)
C26 0.0186(15) 0.0266(17) 0.0207(16) 0.0003(13) 0.0030(12) -0.0038(12)
C28 0.0204(15) 0.0277(17) 0.0214(16) 0.0031(13) 0.0039(12) -0.0079(13)
C30 0.0272(17) 0.0220(17) 0.0276(18) 0.0029(14) 0.0026(14) -0.0014(13)
C32 0.0256(17) 0.035(2) 0.0244(18) -0.0012(15) -0.0002(14) -0.0075(14)
C34 0.0222(15) 0.0259(17) 0.0201(16) -0.0039(13) 0.0044(12) -0.0034(13)
C36 0.0198(16) 0.0334(19) 0.0284(18) 0.0017(15) 0.0056(13) -0.0046(14)
C38 0.0191(15) 0.0267(17) 0.0264(17) -0.0019(14) 0.0056(13) -0.0075(13)
C40 0.0260(17) 0.0238(17) 0.033(2) -0.0022(15) 0.0007(14) -0.0033(13)
C42 0.0217(16) 0.0277(17) 0.0246(17) -0.0052(14) 0.0037(13) -0.0085(13)
C44 0.0244(16) 0.0282(18) 0.0275(18) 0.0043(14) 0.0083(14) -0.0049(13)
C46 0.0209(15) 0.0247(17) 0.0262(17) 0.0009(14) -0.0006(13) -0.0066(13)
C48 0.0201(15) 0.0310(18) 0.0190(16) 0.0037(14) 0.0044(12) -0.0031(13)
C50 0.0291(19) 0.042(2) 0.040(2) 0.0151(18) 0.0101(16) -0.0032(16)
C52 0.0260(17) 0.0284(19) 0.035(2) -0.0010(15) -0.0034(15) -0.0063(14)
C54 0.0273(17) 0.0322(19) 0.0283(19) -0.0032(15) 0.0053(14) -0.0024(14)
C56 0.0316(18) 0.0257(18) 0.0291(19) -0.0023(15) 0.0033(15) -0.0037(14)
C58 0.0205(17) 0.045(2) 0.047(2) 0.0106(19) 0.0086(16) 0.0009(16)
C60 0.0312(15) 0.0380(17) 0.041(2) 0.0054(15) -0.0036(15) -0.0087(13)
C62 0.026(2) 0.046(3) 0.080(4) 0.022(2) -0.001(2) -0.0118(18)
C64 0.0234(16) 0.0258(17) 0.0283(18) 0.0026(14) 0.0015(13) -0.0052(13)
C66 0.0208(16) 0.036(2) 0.038(2) 0.0081(17) -0.0029(15) -0.0046(14)
C33 0.0320(19) 0.032(2) 0.032(2) 0.0007(16) 0.0000(15) -0.0071(15)
C17 0.0267(18) 0.034(2) 0.037(2) 0.0053(16) -0.0029(15) -0.0038(15)
C35 0.0333(19) 0.0252(18) 0.032(2) 0.0045(15) 0.0003(15) -0.0028(15)
C9 0.037(2) 0.0296(19) 0.038(2) 0.0027(16) -0.0098(17) -0.0059(16)
C37 0.0249(18) 0.038(2) 0.038(2) -0.0019(17) -0.0023(15) -0.0050(15)
C19 0.040(2) 0.043(2) 0.038(2) 0.0010(19) -0.0003(18) -0.0020(18)
C39 0.0311(19) 0.034(2) 0.0302(19) 0.0009(16) -0.0012(15) -0.0077(15)
C5 0.029(2) 0.037(2) 0.076(3) 0.021(2) 0.003(2) -0.0104(17)
C41 0.026(2) 0.077(3) 0.052(3) 0.039(3) 0.0007(18) -0.006(2)
C21 0.025(2) 0.078(3) 0.055(3) 0.039(3) 0.0005(18) -0.009(2)
C43 0.043(2) 0.037(2) 0.044(2) 0.0051(19) -0.0170(19) -0.0014(18)
C11 0.0222(17) 0.031(2) 0.046(2) 0.0025(17) -0.0020(16) -0.0056(14)
C45 0.0333(19) 0.0300(19) 0.033(2) 0.0008(16) -0.0064(16) -0.0041(15)
C23 0.034(2) 0.040(2) 0.032(2) -0.0005(17) -0.0013(16) -0.0058(16)
C47 0.056(3) 0.045(3) 0.042(3) 0.000(2) -0.002(2) -0.003(2)
C3 0.0412(17) 0.045(2) 0.060(2) 0.0108(18) -0.0005(16) 0.0012(14)
C49 0.0405(17) 0.0347(17) 0.050(2) 0.0039(16) -0.0033(17) 0.0004(14)
C25 0.042(2) 0.052(3) 0.047(3) -0.022(2) 0.0108(19) -0.021(2)
C51 0.030(2) 0.043(3) 0.112(5) 0.046(3) -0.012(2) -0.0115(19)
C13 0.0254(16) 0.0393(18) 0.051(2) 0.0097(16) -0.0025(15) -0.0065(13)
C53 0.0291(17) 0.0367(17) 0.054(2) 0.0090(17) -0.0027(16) 0.0000(14)
C27 0.025(2) 0.059(3) 0.152(6) 0.066(4) -0.009(3) -0.013(2)
C55 0.070(3) 0.044(3) 0.092(4) 0.034(3) -0.051(3) -0.027(2)
C7 0.028(2) 0.049(3) 0.117(5) 0.044(3) -0.020(3) -0.0140(19)
C57 0.063(3) 0.079(4) 0.059(3) -0.047(3) 0.028(3) -0.039(3)
C29 0.068(3) 0.046(3) 0.060(3) 0.004(2) 0.001(3) 0.013(2)
C59 0.030(2) 0.065(4) 0.162(7) 0.078(4) -0.007(3) -0.010(2)
C15 0.0457(17) 0.046(2) 0.067(3) 0.0098(19) -0.0052(18) 0.0070(14)
C61 0.046(3) 0.074(4) 0.059(3) 0.009(3) -0.006(2) 0.010(3)
C31 0.083(4) 0.048(3) 0.109(5) 0.026(3) -0.038(4) 0.004(3)
C63 0.041(2) 0.047(3) 0.055(3) 0.008(2) 0.004(2) 0.0065(19)
C2 0.053(3) 0.110(6) 0.091(5) 0.034(4) -0.012(3) 0.034(4)
C65 0.042(2) 0.044(2) 0.063(3) 0.002(2) -0.003(2) 0.0086(18)
S3A 0.034(2) 0.066(3) 0.073(4) 0.022(3) 0.000(2) -0.0023(19)
C65A 0.040(3) 0.050(3) 0.064(4) 0.013(3) 0.002(3) 0.007(2)
C63A 0.038(2) 0.048(3) 0.062(4) 0.018(3) 0.010(3) 0.006(2)
S2A 0.037(2) 0.056(3) 0.069(4) 0.019(3) -0.002(2) -0.0056(18)
C69 0.085(6) 0.165(8) 0.136(8) 0.094(6) -0.016(6) 0.009(6)
N68 0.107(7) 0.195(10) 0.173(10) 0.089(8) -0.032(8) -0.008(8)
C67 0.039(4) 0.176(9) 0.141(8) 0.112(7) 0.034(5) 0.030(5)
O67A 0.049(7) 0.061(8) 0.067(9) 0.000(7) 0.011(6) -0.009(6)

_geom_special_details            
;
 All esds (except the esd in the dihedral angle between two l.s. planes)
 are estimated using the full covariance matrix.  The cell esds are taken
 into account individually in the estimation of esds in distances, angles
 and torsion angles; correlations between esds in cell parameters are only
 used when they are defined by crystal symmetry.  An approximate (isotropic)
 treatment of cell esds is used for estimating esds involving l.s. planes.
;
loop_
_geom_bond_atom_site_label_1
_geom_bond_atom_site_label_2
_geom_bond_distance
_geom_bond_site_symmetry_2
_geom_bond_publ_flag
Cd1 O1 2.341(2) . ?
Cd1 O4 2.397(2) 2_665 ?
Cd1 O12 2.448(2) 2_665 ?
Cd1 O14 2.335(2) . ?
Cd1 N1 2.276(3) . ?
Cd1 N4 2.279(3) . ?
Cd2 O6 2.295(2) . ?
Cd2 O8 2.338(2) 2_566 ?
Cd2 O10 2.276(2) . ?
Cd2 O7 2.460(2) 2_566 ?
Cd2 N6 2.303(3) . ?
Cd2 N8 2.300(3) . ?
Cd2 C48 2.752(3) 2_566 ?
S1 C19 1.737(4) . ?
S1 C61 1.721(5) . ?
S4 C43 1.700(5) . ?
S4 C2 1.712(6) . ?
S2 C13 1.751(4) . ?
S2 C63 1.717(7) . ?
S3 C53 1.724(4) . ?
S3 C65 1.716(6) . ?
O1 C18 1.253(4) . ?
O4 C20 1.268(4) . ?
O6 C18 1.261(4) . ?
O8 C48 1.276(4) . ?
O10 C14 1.259(4) . ?
O12 C20 1.248(4) . ?
O14 C14 1.256(4) . ?
O7 C48 1.250(4) . ?
O2 C46 1.372(4) . ?
O2 C25 1.418(5) . ?
O9 C42 1.375(4) . ?
O9 C57 1.433(5) . ?
N1 C51 1.307(5) . ?
N1 C27 1.305(5) . ?
N4 C16 1.343(4) . ?
N4 C36 1.343(4) . ?
O5 C52 1.218(4) . ?
N6 C62 1.324(5) . ?
N6 C41 1.327(5) . ?
O11 C64 1.222(4) . ?
N8 C50 1.338(5) . ?
N8 C54 1.339(5) . ?
O3 C39 1.221(4) . ?
N2 H2 0.8800 . ?
N2 C22 1.389(4) . ?
N2 C64 1.371(4) . ?
C1 H1 0.9500 . ?
C1 C6 1.400(4) . ?
C1 C12 1.391(4) . ?
C4 H4 0.9500 . ?
C4 C8 1.393(5) . ?
C4 C10 1.403(4) . ?
N5 H5 0.8800 . ?
N5 C32 1.386(5) . ?
N5 C39 1.370(5) . ?
N3 H3 0.8800 . ?
N3 C40 1.386(5) . ?
N3 C52 1.390(5) . ?
C6 C20 1.501(4) . ?
C6 C38 1.388(5) . ?
O13 C35 1.216(4) . ?
C8 C18 1.513(4) . ?
C8 C26 1.395(5) . ?
N7 H7 0.8800 . ?
N7 C30 1.388(4) . ?
N7 C35 1.387(4) . ?
C10 C28 1.384(5) . ?
C10 C48 1.499(4) . ?
C12 C14 1.508(4) . ?
C12 C34 1.398(5) . ?
C16 H16 0.9500 . ?
C16 C24 1.374(5) . ?
C22 C24 1.390(5) . ?
C22 C44 1.398(4) . ?
C24 H24 0.9500 . ?
C26 H26 0.9500 . ?
C26 C46 1.391(4) . ?
C28 H28 0.9500 . ?
C28 C46 1.387(5) . ?
C30 C7 1.360(5) . ?
C30 C59 1.359(6) . ?
C32 C5 1.381(5) . ?
C32 C21 1.375(5) . ?
C34 H34 0.9500 . ?
C34 C42 1.389(4) . ?
C36 H36 0.9500 . ?
C36 C44 1.385(5) . ?
C38 H38 0.9500 . ?
C38 C42 1.391(5) . ?
C40 C56 1.393(5) . ?
C40 C58 1.389(5) . ?
C44 H44 0.9500 . ?
C50 H50 0.9500 . ?
C50 C58 1.385(5) . ?
C52 C11 1.472(5) . ?
C54 H54 0.9500 . ?
C54 C56 1.380(5) . ?
C56 H56 0.9500 . ?
C58 H58 0.9500 . ?
C60 H60 0.9500 . ?
C60 C3 1.392(6) . ?
C60 C13 1.374(5) . ?
C62 H62 0.9500 . ?
C62 C5 1.378(6) . ?
C64 C66 1.467(5) . ?
C66 H66 0.9500 . ?
C66 C17 1.335(5) . ?
C33 H33 0.9500 . ?
C33 C39 1.470(5) . ?
C33 C23 1.342(5) . ?
C17 H17 0.9500 . ?
C17 C53 1.441(5) . ?
C35 C45 1.476(5) . ?
C9 H9 0.9500 . ?
C9 C43 1.432(5) . ?
C9 C45 1.340(5) . ?
C37 H37 0.9500 . ?
C37 C11 1.341(5) . ?
C37 C13 1.440(5) . ?
C19 C23 1.444(6) . ?
C19 C47 1.374(6) . ?
C5 H5A 0.9500 . ?
C41 H41 0.9500 . ?
C41 C21 1.385(6) . ?
C21 H21 0.9500 . ?
C43 C55 1.385(6) . ?
C11 H11 0.9500 . ?
C45 H45 0.9500 . ?
C23 H23 0.9500 . ?
C47 H47 0.9500 . ?
C47 C29 1.389(7) . ?
C3 H3A 0.9500 . ?
C3 H3B 0.9500 . ?
C3 C63 1.385(8) . ?
C3 C63A 1.34(2) . ?
C49 H49 0.9500 . ?
C49 C53 1.361(6) . ?
C49 C15 1.397(6) . ?
C25 H25A 0.9800 . ?
C25 H25B 0.9800 . ?
C25 H25C 0.9800 . ?
C51 H51 0.9500 . ?
C51 C7 1.389(6) . ?
C13 S2A 1.728(6) . ?
C53 S3A 1.865(7) . ?
C27 H27 0.9500 . ?
C27 C59 1.382(6) . ?
C55 H55 0.9500 . ?
C55 C31 1.357(7) . ?
C7 H7A 0.9500 . ?
C57 H57A 0.9800 . ?
C57 H57B 0.9800 . ?
C57 H57C 0.9800 . ?
C29 H29 0.9500 . ?
C29 C61 1.366(8) . ?
C59 H59 0.9500 . ?
C15 H15 0.9500 . ?
C15 H15A 0.9500 . ?
C15 C65 1.346(8) . ?
C15 C65A 1.45(2) . ?
C61 H61 0.9500 . ?
C31 H31 0.9500 . ?
C31 C2 1.340(9) . ?
C63 H63 0.9500 . ?
C2 H2A 0.9500 . ?
C65 H65 0.9500 . ?
S3A C65A 1.79(2) . ?
C65A H65A 0.9500 . ?
C63A H63A 0.9500 . ?
C63A S2A 1.76(2) . ?
C69 N68 1.162(9) . ?
C69 C67 1.421(9) . ?
C67 H67A 0.9800 . ?
C67 H67B 0.9799 . ?
C67 H67C 0.9800 . ?
O67A H67D 0.8699 . ?
O67A H67E 0.8699 . ?

loop_
_geom_angle_atom_site_label_1
_geom_angle_atom_site_label_2
_geom_angle_atom_site_label_3
_geom_angle
_geom_angle_site_symmetry_1
_geom_angle_site_symmetry_3
_geom_angle_publ_flag
O1 Cd1 O4 88.08(8) . 2_665 ?
O1 Cd1 O12 142.01(8) . 2_665 ?
O4 Cd1 O12 54.08(7) 2_665 2_665 ?
O14 Cd1 O1 134.99(8) . . ?
O14 Cd1 O4 136.90(8) . 2_665 ?
O14 Cd1 O12 82.97(8) . 2_665 ?
N1 Cd1 O1 90.06(9) . . ?
N1 Cd1 O4 88.66(9) . 2_665 ?
N1 Cd1 O12 92.10(9) . 2_665 ?
N1 Cd1 O14 89.60(10) . . ?
N1 Cd1 N4 177.15(10) . . ?
N4 Cd1 O1 89.08(9) . . ?
N4 Cd1 O4 94.03(9) . 2_665 ?
N4 Cd1 O12 90.25(9) . 2_665 ?
N4 Cd1 O14 89.08(9) . . ?
O6 Cd2 O8 143.65(8) . 2_566 ?
O6 Cd2 O7 89.96(8) . 2_566 ?
O6 Cd2 N6 87.47(10) . . ?
O6 Cd2 N8 89.85(10) . . ?
O6 Cd2 C48 116.70(9) . 2_566 ?
O8 Cd2 O7 54.55(8) 2_566 2_566 ?
O8 Cd2 C48 27.54(9) 2_566 2_566 ?
O10 Cd2 O6 129.30(9) . . ?
O10 Cd2 O8 86.60(8) . 2_566 ?
O10 Cd2 O7 140.74(8) . 2_566 ?
O10 Cd2 N6 89.13(10) . . ?
O10 Cd2 N8 89.29(10) . . ?
O10 Cd2 C48 113.95(9) . 2_566 ?
O7 Cd2 C48 27.01(9) 2_566 2_566 ?
N6 Cd2 O8 87.69(10) . 2_566 ?
N6 Cd2 O7 94.19(10) . 2_566 ?
N6 Cd2 C48 91.34(10) . 2_566 ?
N8 Cd2 O8 96.96(10) . 2_566 ?
N8 Cd2 O7 90.04(10) . 2_566 ?
N8 Cd2 N6 174.99(11) . . ?
N8 Cd2 C48 93.64(10) . 2_566 ?
C61 S1 C19 91.5(2) . . ?
C43 S4 C2 91.8(3) . . ?
C63 S2 C13 92.5(3) . . ?
C65 S3 C53 92.3(3) . . ?
C18 O1 Cd1 101.44(19) . . ?
C20 O4 Cd1 92.81(19) . 2_665 ?
C18 O6 Cd2 173.7(2) . . ?
C48 O8 Cd2 94.6(2) . 2_566 ?
C14 O10 Cd2 108.0(2) . . ?
C20 O12 Cd1 90.95(18) . 2_665 ?
C14 O14 Cd1 173.3(2) . . ?
C48 O7 Cd2 89.61(19) . 2_566 ?
C46 O2 C25 117.7(3) . . ?
C42 O9 C57 117.6(3) . . ?
C51 N1 Cd1 123.9(2) . . ?
C27 N1 Cd1 120.3(3) . . ?
C27 N1 C51 115.7(3) . . ?
C16 N4 Cd1 123.4(2) . . ?
C36 N4 Cd1 119.8(2) . . ?
C36 N4 C16 116.8(3) . . ?
C62 N6 Cd2 120.2(3) . . ?
C62 N6 C41 115.8(3) . . ?
C41 N6 Cd2 123.3(3) . . ?
C50 N8 Cd2 122.3(2) . . ?
C50 N8 C54 116.3(3) . . ?
C54 N8 Cd2 121.3(2) . . ?
C22 N2 H2 116.2 . . ?
C64 N2 H2 116.2 . . ?
C64 N2 C22 127.5(3) . . ?
C6 C1 H1 120.4 . . ?
C12 C1 H1 120.4 . . ?
C12 C1 C6 119.1(3) . . ?
C8 C4 H4 120.5 . . ?
C8 C4 C10 119.0(3) . . ?
C10 C4 H4 120.5 . . ?
C32 N5 H5 116.7 . . ?
C39 N5 H5 116.7 . . ?
C39 N5 C32 126.5(3) . . ?
C40 N3 H3 116.4 . . ?
C40 N3 C52 127.1(3) . . ?
C52 N3 H3 116.4 . . ?
C1 C6 C20 121.1(3) . . ?
C38 C6 C1 120.1(3) . . ?
C38 C6 C20 118.8(3) . . ?
C4 C8 C18 121.1(3) . . ?
C4 C8 C26 121.1(3) . . ?
C26 C8 C18 117.8(3) . . ?
C30 N7 H7 116.5 . . ?
C35 N7 H7 116.5 . . ?
C35 N7 C30 127.0(3) . . ?
C4 C10 C48 122.0(3) . . ?
C28 C10 C4 119.9(3) . . ?
C28 C10 C48 118.1(3) . . ?
C1 C12 C14 120.9(3) . . ?
C1 C12 C34 120.8(3) . . ?
C34 C12 C14 118.2(3) . . ?
O10 C14 C12 117.1(3) . . ?
O14 C14 O10 123.6(3) . . ?
O14 C14 C12 119.3(3) . . ?
N4 C16 H16 118.3 . . ?
N4 C16 C24 123.5(3) . . ?
C24 C16 H16 118.3 . . ?
O1 C18 O6 122.7(3) . . ?
O1 C18 C8 117.5(3) . . ?
O6 C18 C8 119.8(3) . . ?
O4 C20 C6 117.9(3) . . ?
O12 C20 O4 122.2(3) . . ?
O12 C20 C6 119.9(3) . . ?
N2 C22 C24 118.2(3) . . ?
N2 C22 C44 124.2(3) . . ?
C24 C22 C44 117.7(3) . . ?
C16 C24 C22 119.6(3) . . ?
C16 C24 H24 120.2 . . ?
C22 C24 H24 120.2 . . ?
C8 C26 H26 120.5 . . ?
C46 C26 C8 119.1(3) . . ?
C46 C26 H26 120.5 . . ?
C10 C28 H28 119.7 . . ?
C10 C28 C46 120.6(3) . . ?
C46 C28 H28 119.7 . . ?
C7 C30 N7 118.9(3) . . ?
C59 C30 N7 125.0(3) . . ?
C59 C30 C7 116.1(4) . . ?
C5 C32 N5 124.3(3) . . ?
C21 C32 N5 119.0(3) . . ?
C21 C32 C5 116.5(4) . . ?
C12 C34 H34 120.2 . . ?
C42 C34 C12 119.5(3) . . ?
C42 C34 H34 120.2 . . ?
N4 C36 H36 118.1 . . ?
N4 C36 C44 123.8(3) . . ?
C44 C36 H36 118.1 . . ?
C6 C38 H38 119.8 . . ?
C6 C38 C42 120.5(3) . . ?
C42 C38 H38 119.8 . . ?
N3 C40 C56 123.8(3) . . ?
N3 C40 C58 118.9(3) . . ?
C58 C40 C56 117.3(3) . . ?
O9 C42 C34 124.6(3) . . ?
O9 C42 C38 115.4(3) . . ?
C34 C42 C38 120.0(3) . . ?
C22 C44 H44 120.7 . . ?
C36 C44 C22 118.6(3) . . ?
C36 C44 H44 120.7 . . ?
O2 C46 C26 124.7(3) . . ?
O2 C46 C28 115.0(3) . . ?
C28 C46 C26 120.3(3) . . ?
O8 C48 Cd2 57.88(17) . 2_566 ?
O8 C48 C10 117.3(3) . . ?
O7 C48 Cd2 63.38(18) . 2_566 ?
O7 C48 O8 121.3(3) . . ?
O7 C48 C10 121.4(3) . . ?
C10 C48 Cd2 175.0(2) . 2_566 ?
N8 C50 H50 118.4 . . ?
N8 C50 C58 123.3(3) . . ?
C58 C50 H50 118.4 . . ?
O5 C52 N3 122.7(3) . . ?
O5 C52 C11 123.8(3) . . ?
N3 C52 C11 113.4(3) . . ?
N8 C54 H54 117.7 . . ?
N8 C54 C56 124.7(3) . . ?
C56 C54 H54 117.7 . . ?
C40 C56 H56 120.7 . . ?
C54 C56 C40 118.6(3) . . ?
C54 C56 H56 120.7 . . ?
C40 C58 H58 120.1 . . ?
C50 C58 C40 119.8(3) . . ?
C50 C58 H58 120.1 . . ?
C3 C60 H60 122.9 . . ?
C13 C60 H60 122.9 . . ?
C13 C60 C3 114.1(4) . . ?
N6 C62 H62 117.8 . . ?
N6 C62 C5 124.5(4) . . ?
C5 C62 H62 117.8 . . ?
O11 C64 N2 123.2(3) . . ?
O11 C64 C66 123.4(3) . . ?
N2 C64 C66 113.3(3) . . ?
C64 C66 H66 119.5 . . ?
C17 C66 C64 120.9(3) . . ?
C17 C66 H66 119.5 . . ?
C39 C33 H33 119.8 . . ?
C23 C33 H33 119.8 . . ?
C23 C33 C39 120.5(3) . . ?
C66 C17 H17 116.7 . . ?
C66 C17 C53 126.5(4) . . ?
C53 C17 H17 116.7 . . ?
O13 C35 N7 123.6(3) . . ?
O13 C35 C45 123.8(3) . . ?
N7 C35 C45 112.6(3) . . ?
C43 C9 H9 117.1 . . ?
C45 C9 H9 117.1 . . ?
C45 C9 C43 125.8(4) . . ?
C11 C37 H37 117.2 . . ?
C11 C37 C13 125.7(4) . . ?
C13 C37 H37 117.2 . . ?
C23 C19 S1 122.3(3) . . ?
C47 C19 S1 110.7(3) . . ?
C47 C19 C23 127.0(4) . . ?
O3 C39 N5 122.8(3) . . ?
O3 C39 C33 124.0(4) . . ?
N5 C39 C33 113.2(3) . . ?
C32 C5 H5A 120.3 . . ?
C62 C5 C32 119.4(4) . . ?
C62 C5 H5A 120.3 . . ?
N6 C41 H41 118.2 . . ?
N6 C41 C21 123.6(4) . . ?
C21 C41 H41 118.2 . . ?
C32 C21 C41 120.0(4) . . ?
C32 C21 H21 120.0 . . ?
C41 C21 H21 120.0 . . ?
C9 C43 S4 122.9(3) . . ?
C55 C43 S4 108.8(3) . . ?
C55 C43 C9 128.3(4) . . ?
C52 C11 H11 119.6 . . ?
C37 C11 C52 120.8(3) . . ?
C37 C11 H11 119.6 . . ?
C35 C45 H45 119.8 . . ?
C9 C45 C35 120.5(4) . . ?
C9 C45 H45 119.8 . . ?
C33 C23 C19 125.9(4) . . ?
C33 C23 H23 117.1 . . ?
C19 C23 H23 117.1 . . ?
C19 C47 H47 123.6 . . ?
C19 C47 C29 112.9(5) . . ?
C29 C47 H47 123.6 . . ?
C60 C3 H3A 123.4 . . ?
C60 C3 H3B 125.5 . . ?
C63 C3 C60 113.2(5) . . ?
C63 C3 H3A 123.4 . . ?
C63A C3 C60 108.9(9) . . ?
C63A C3 H3B 125.5 . . ?
C53 C49 H49 122.9 . . ?
C53 C49 C15 114.2(4) . . ?
C15 C49 H49 122.9 . . ?
O2 C25 H25A 109.5 . . ?
O2 C25 H25B 109.5 . . ?
O2 C25 H25C 109.5 . . ?
H25A C25 H25B 109.5 . . ?
H25A C25 H25C 109.5 . . ?
H25B C25 H25C 109.5 . . ?
N1 C51 H51 118.1 . . ?
N1 C51 C7 123.8(4) . . ?
C7 C51 H51 118.1 . . ?
C60 C13 S2 109.2(3) . . ?
C60 C13 C37 127.9(4) . . ?
C60 C13 S2A 108.5(3) . . ?
C37 C13 S2 122.2(3) . . ?
C37 C13 S2A 119.1(4) . . ?
C17 C53 S3 122.0(3) . . ?
C17 C53 S3A 116.0(3) . . ?
C49 C53 S3 109.2(3) . . ?
C49 C53 C17 128.3(4) . . ?
C49 C53 S3A 110.3(3) . . ?
N1 C27 H27 117.8 . . ?
N1 C27 C59 124.4(4) . . ?
C59 C27 H27 117.8 . . ?
C43 C55 H55 122.4 . . ?
C31 C55 C43 115.1(5) . . ?
C31 C55 H55 122.4 . . ?
C30 C7 C51 120.0(4) . . ?
C30 C7 H7A 120.0 . . ?
C51 C7 H7A 120.0 . . ?
O9 C57 H57A 109.5 . . ?
O9 C57 H57B 109.5 . . ?
O9 C57 H57C 109.5 . . ?
H57A C57 H57B 109.5 . . ?
H57A C57 H57C 109.5 . . ?
H57B C57 H57C 109.5 . . ?
C47 C29 H29 123.1 . . ?
C61 C29 C47 113.8(5) . . ?
C61 C29 H29 123.1 . . ?
C30 C59 C27 119.9(4) . . ?
C30 C59 H59 120.1 . . ?
C27 C59 H59 120.1 . . ?
C49 C15 H15 123.7 . . ?
C49 C15 H15A 125.7 . . ?
C49 C15 C65A 108.5(8) . . ?
C65 C15 C49 112.7(5) . . ?
C65 C15 H15 123.7 . . ?
C65A C15 H15A 125.7 . . ?
S1 C61 H61 124.5 . . ?
C29 C61 S1 111.1(4) . . ?
C29 C61 H61 124.5 . . ?
C55 C31 H31 123.9 . . ?
C2 C31 C55 112.1(5) . . ?
C2 C31 H31 123.9 . . ?
S2 C63 H63 124.8 . . ?
C3 C63 S2 110.5(5) . . ?
C3 C63 H63 124.8 . . ?
S4 C2 H2A 124.0 . . ?
C31 C2 S4 112.0(4) . . ?
C31 C2 H2A 124.0 . . ?
S3 C65 H65 124.5 . . ?
C15 C65 S3 111.0(5) . . ?
C15 C65 H65 124.5 . . ?
C65A S3A C53 86.2(7) . . ?
C15 C65A S3A 113.8(12) . . ?
C15 C65A H65A 123.1 . . ?
S3A C65A H65A 123.1 . . ?
C3 C63A H63A 123.3 . . ?
C3 C63A S2A 113.4(13) . . ?
S2A C63A H63A 123.3 . . ?
C13 S2A C63A 89.2(7) . . ?
N68 C69 C67 166.2(17) . . ?
C69 C67 H67A 109.6 . . ?
C69 C67 H67B 109.3 . . ?
C69 C67 H67C 109.5 . . ?
H67A C67 H67B 109.5 . . ?
H67A C67 H67C 109.5 . . ?
H67B C67 H67C 109.5 . . ?
H67D O67A H67E 104.5 . . ?

loop_
_geom_torsion_atom_site_label_1
_geom_torsion_atom_site_label_2
_geom_torsion_atom_site_label_3
_geom_torsion_atom_site_label_4
_geom_torsion
_geom_torsion_site_symmetry_1
_geom_torsion_site_symmetry_2
_geom_torsion_site_symmetry_3
_geom_torsion_site_symmetry_4
_geom_torsion_publ_flag
Cd1 O1 C18 O6 -0.1(4) . . . . ?
Cd1 O1 C18 C8 -179.8(2) . . . . ?
Cd1 O4 C20 O12 -0.5(3) 2_665 . . . ?
Cd1 O4 C20 C6 179.9(2) 2_665 . . . ?
Cd1 O12 C20 O4 0.5(3) 2_665 . . . ?
Cd1 O12 C20 C6 -179.9(3) 2_665 . . . ?
Cd1 N1 C51 C7 -177.2(5) . . . . ?
Cd1 N1 C27 C59 176.9(6) . . . . ?
Cd1 N4 C16 C24 177.3(3) . . . . ?
Cd1 N4 C36 C44 -177.8(3) . . . . ?
Cd2 O8 C48 O7 -1.0(4) 2_566 . . . ?
Cd2 O8 C48 C10 178.1(3) 2_566 . . . ?
Cd2 O10 C14 O14 4.0(4) . . . . ?
Cd2 O10 C14 C12 -177.0(2) . . . . ?
Cd2 O7 C48 O8 1.0(3) 2_566 . . . ?
Cd2 O7 C48 C10 -178.2(3) 2_566 . . . ?
Cd2 N6 C62 C5 -175.1(4) . . . . ?
Cd2 N6 C41 C21 175.1(4) . . . . ?
Cd2 N8 C50 C58 172.4(3) . . . . ?
Cd2 N8 C54 C56 -173.2(3) . . . . ?
S1 C19 C23 C33 1.2(6) . . . . ?
S1 C19 C47 C29 -1.6(5) . . . . ?
S4 C43 C55 C31 2.0(7) . . . . ?
N1 C51 C7 C30 -0.7(10) . . . . ?
N1 C27 C59 C30 1.6(12) . . . . ?
N4 C16 C24 C22 0.4(5) . . . . ?
N4 C36 C44 C22 0.7(6) . . . . ?
O5 C52 C11 C37 -1.3(6) . . . . ?
N6 C62 C5 C32 0.1(8) . . . . ?
N6 C41 C21 C32 -0.9(9) . . . . ?
O11 C64 C66 C17 -10.7(6) . . . . ?
N8 C50 C58 C40 0.5(7) . . . . ?
N8 C54 C56 C40 0.9(6) . . . . ?
N2 C22 C24 C16 -177.4(3) . . . . ?
N2 C22 C44 C36 176.9(3) . . . . ?
N2 C64 C66 C17 165.9(4) . . . . ?
C1 C6 C20 O4 177.1(3) . . . . ?
C1 C6 C20 O12 -2.5(5) . . . . ?
C1 C6 C38 C42 0.4(5) . . . . ?
C1 C12 C14 O10 -176.4(3) . . . . ?
C1 C12 C14 O14 2.6(5) . . . . ?
C1 C12 C34 C42 1.0(5) . . . . ?
C4 C8 C18 O1 179.2(3) . . . . ?
C4 C8 C18 O6 -0.5(5) . . . . ?
C4 C8 C26 C46 -0.9(5) . . . . ?
C4 C10 C28 C46 -0.3(5) . . . . ?
C4 C10 C48 O8 175.9(3) . . . . ?
C4 C10 C48 O7 -4.9(5) . . . . ?
N5 C32 C5 C62 178.9(4) . . . . ?
N5 C32 C21 C41 -178.8(5) . . . . ?
N3 C40 C56 C54 177.6(3) . . . . ?
N3 C40 C58 C50 -178.1(4) . . . . ?
N3 C52 C11 C37 176.4(4) . . . . ?
C6 C1 C12 C14 178.1(3) . . . . ?
C6 C1 C12 C34 -1.2(5) . . . . ?
C6 C38 C42 O9 180.0(3) . . . . ?
C6 C38 C42 C34 -0.6(5) . . . . ?
O13 C35 C45 C9 -3.0(6) . . . . ?
C8 C4 C10 C28 0.3(5) . . . . ?
C8 C4 C10 C48 178.7(3) . . . . ?
C8 C26 C46 O2 -178.8(3) . . . . ?
C8 C26 C46 C28 0.9(5) . . . . ?
N7 C30 C7 C51 -179.6(5) . . . . ?
N7 C30 C59 C27 179.4(6) . . . . ?
N7 C35 C45 C9 178.8(4) . . . . ?
C10 C4 C8 C18 -178.9(3) . . . . ?
C10 C4 C8 C26 0.3(5) . . . . ?
C10 C28 C46 O2 179.4(3) . . . . ?
C10 C28 C46 C26 -0.3(5) . . . . ?
C12 C1 C6 C20 -178.3(3) . . . . ?
C12 C1 C6 C38 0.4(5) . . . . ?
C12 C34 C42 O9 179.3(3) . . . . ?
C12 C34 C42 C38 -0.2(5) . . . . ?
C14 C12 C34 C42 -178.3(3) . . . . ?
C16 N4 C36 C44 2.0(5) . . . . ?
C18 C8 C26 C46 178.4(3) . . . . ?
C20 C6 C38 C42 179.2(3) . . . . ?
C22 N2 C64 O11 1.5(6) . . . . ?
C22 N2 C64 C66 -175.0(3) . . . . ?
C24 C22 C44 C36 -2.8(5) . . . . ?
C26 C8 C18 O1 -0.1(4) . . . . ?
C26 C8 C18 O6 -179.8(3) . . . . ?
C28 C10 C48 O8 -5.7(5) . . . . ?
C28 C10 C48 O7 173.5(3) . . . . ?
C30 N7 C35 O13 -1.1(6) . . . . ?
C30 N7 C35 C45 177.1(3) . . . . ?
C32 N5 C39 O3 1.5(6) . . . . ?
C32 N5 C39 C33 179.6(3) . . . . ?
C34 C12 C14 O10 2.9(5) . . . . ?
C34 C12 C14 O14 -178.1(3) . . . . ?
C36 N4 C16 C24 -2.5(5) . . . . ?
C38 C6 C20 O4 -1.7(5) . . . . ?
C38 C6 C20 O12 178.7(3) . . . . ?
C40 N3 C52 O5 7.4(6) . . . . ?
C40 N3 C52 C11 -170.4(3) . . . . ?
C44 C22 C24 C16 2.3(5) . . . . ?
C48 C10 C28 C46 -178.8(3) . . . . ?
C50 N8 C54 C56 2.5(6) . . . . ?
C52 N3 C40 C56 -18.9(6) . . . . ?
C52 N3 C40 C58 162.3(4) . . . . ?
C54 N8 C50 C58 -3.2(6) . . . . ?
C56 C40 C58 C50 2.9(6) . . . . ?
C58 C40 C56 C54 -3.5(5) . . . . ?
C60 C3 C63 S2 -4.3(7) . . . . ?
C60 C3 C63A S2A 10.9(17) . . . . ?
C60 C13 S2A C63A -15.8(9) . . . . ?
C62 N6 C41 C21 4.5(8) . . . . ?
C64 N2 C22 C24 164.8(3) . . . . ?
C64 N2 C22 C44 -14.8(6) . . . . ?
C64 C66 C17 C53 -176.0(4) . . . . ?
C66 C17 C53 S3 12.5(7) . . . . ?
C66 C17 C53 C49 -176.4(5) . . . . ?
C66 C17 C53 S3A -25.1(6) . . . . ?
C17 C53 S3A C65A -170.9(8) . . . . ?
C35 N7 C30 C7 178.4(5) . . . . ?
C35 N7 C30 C59 -4.2(7) . . . . ?
C9 C43 C55 C31 178.9(5) . . . . ?
C37 C13 S2A C63A -174.0(8) . . . . ?
C19 S1 C61 C29 0.1(4) . . . . ?
C19 C47 C29 C61 1.7(7) . . . . ?
C39 N5 C32 C5 23.6(6) . . . . ?
C39 N5 C32 C21 -161.2(4) . . . . ?
C39 C33 C23 C19 176.2(4) . . . . ?
C5 C32 C21 C41 -3.2(7) . . . . ?
C41 N6 C62 C5 -4.1(8) . . . . ?
C21 C32 C5 C62 3.6(7) . . . . ?
C43 S4 C2 C31 0.4(6) . . . . ?
C43 C9 C45 C35 176.6(4) . . . . ?
C43 C55 C31 C2 -1.8(10) . . . . ?
C11 C37 C13 S2 8.7(6) . . . . ?
C11 C37 C13 C60 179.2(4) . . . . ?
C11 C37 C13 S2A -27.3(7) . . . . ?
C45 C9 C43 S4 -1.0(7) . . . . ?
C45 C9 C43 C55 -177.4(5) . . . . ?
C23 C33 C39 O3 7.0(6) . . . . ?
C23 C33 C39 N5 -171.0(4) . . . . ?
C23 C19 C47 C29 177.5(4) . . . . ?
C47 C19 C23 C33 -177.8(4) . . . . ?
C47 C29 C61 S1 -1.0(6) . . . . ?
C3 C60 C13 S2 -6.6(5) . . . . ?
C3 C60 C13 C37 -178.0(4) . . . . ?
C3 C60 C13 S2A 26.2(6) . . . . ?
C3 C63A S2A C13 2.8(14) . . . . ?
C49 C53 S3A C65A -14.6(8) . . . . ?
C49 C15 C65 S3 -5.5(7) . . . . ?
C49 C15 C65A S3A 15.4(15) . . . . ?
C25 O2 C46 C26 -5.3(5) . . . . ?
C25 O2 C46 C28 175.1(3) . . . . ?
C51 N1 C27 C59 0.6(10) . . . . ?
C13 S2 C63 C3 0.5(5) . . . . ?
C13 C60 C3 C63 7.3(7) . . . . ?
C13 C60 C3 C63A -24.2(12) . . . . ?
C13 C37 C11 C52 -175.1(4) . . . . ?
C53 S3 C65 C15 1.0(6) . . . . ?
C53 C49 C15 C65 8.7(7) . . . . ?
C53 C49 C15 C65A -27.9(11) . . . . ?
C53 S3A C65A C15 -0.8(13) . . . . ?
C27 N1 C51 C7 -1.0(9) . . . . ?
C55 C31 C2 S4 0.7(9) . . . . ?
C7 C30 C59 C27 -3.1(10) . . . . ?
C57 O9 C42 C34 3.6(6) . . . . ?
C57 O9 C42 C38 -177.0(4) . . . . ?
C59 C30 C7 C51 2.8(9) . . . . ?
C15 C49 C53 S3 -7.6(6) . . . . ?
C15 C49 C53 C17 -179.7(5) . . . . ?
C15 C49 C53 S3A 27.7(6) . . . . ?
C61 S1 C19 C23 -178.3(4) . . . . ?
C61 S1 C19 C47 0.9(4) . . . . ?
C63 S2 C13 C60 3.4(4) . . . . ?
C63 S2 C13 C37 175.4(4) . . . . ?
C2 S4 C43 C9 -178.4(4) . . . . ?
C2 S4 C43 C55 -1.3(5) . . . . ?
C65 S3 C53 C17 176.4(4) . . . . ?
C65 S3 C53 C49 3.7(4) . . . . ?

_shelx_res_file                  
;
TITL mo_230519c_0m_a.res in P-1
    mo_230519c_0m.res
    created by SHELXL-2018/3 at 15:52:55 on 30-Jun-2023
REM Old TITL mo_230519C_0m in P-1
REM SHELXT solution in P-1
REM R1 0.131, Rweak 0.005, Alpha 0.052, Orientation as input
REM Formula found by SHELXT: C65 N9 N68 S4 I2
CELL 0.71073 12.5971 16.0044 16.598 87.861 89.132 85.016
ZERR 2 0.0005 0.0008 0.0008 0.002 0.001 0.002
LATT 1
SFAC C H Cd N O S
UNIT 135 115.5 4 17.5 28.5 8
DFIX 1.48 0.01 C69 C67
SIMU 0.01 0.02 2 S2 S3 C60 H60 C3 H3a H3b C49 H49 C13 C53 C15 H15 H15a C63 =
 H63 C65 H65 S3A C65A H65A C63A H63A S2A
ISOR 0.01 0.02 C69 N68 C67 O67A
RIGU 0.001 0.002 S2 S3 C60 H60 C3 H3a H3b C49 H49 C13 C53 C15 H15 H15a C63 =
 H63 C65 H65 S3A C65A H65A C63A H63A S2A
ISOR 0.01 0.02 S2 S3 C60 H60 C3 H3a H3b C49 H49 C13 C53 C15 H15 H15a C63 =
 H63 C65 H65 S3A C65A H65A C63A H63A S2A
SIMU 0.01 0.02 2 C69 N68 C67 O67A
RIGU 0.01 0.01 C69 N68 C67 O67A
DFIX 1.15 0.01 N68 C69
ISOR 0.01 0.02 N68 C69 C67
RIGU 0.01 0.01 N68 C69 C67

L.S. 20 0 0
PLAN  30
TEMP -173.15
CONF
BOND $H
list 4
MORE -1
fmap 2 53
acta
REM <olex2.extras>
REM <HklSrc "%.\\mo_230519C_0m.hkl">
REM </olex2.extras>

WGHT    0.049100    6.933700
FVAR       0.19292   0.73688   0.73602
CD1   3    0.261140    0.429925    0.149851    11.00000    0.01812    0.02201 =
         0.01781    0.00089    0.00554   -0.00329
CD2   3    0.216602    0.561568    0.339812    11.00000    0.01988    0.02879 =
         0.01835   -0.00008    0.00604   -0.00602
S1    6    0.883690    0.109444    0.660732    11.00000    0.03728    0.05681 =
         0.06005    0.00592   -0.00564   -0.00297
S4    6    0.884552   -0.061874    0.463985    11.00000    0.03495    0.09641 =
         0.09707    0.05102    0.00398    0.00801
PART 1
S2    6   -0.396848    1.103149    0.107300    31.00000    0.02552    0.03947 =
         0.06035    0.00979    0.00921    0.00197
S3    6   -0.365734    0.957378   -0.092313    21.00000    0.02209    0.03669 =
         0.06969    0.00695   -0.00343    0.00047
PART 0
O1    5    0.119867    0.354782    0.196797    11.00000    0.02835    0.03037 =
         0.02037   -0.00009    0.01013   -0.00685
O4    5    0.721253    0.660446   -0.037623    11.00000    0.02330    0.03213 =
         0.02251   -0.00395    0.00761   -0.01019
O6    5    0.145065    0.448802    0.286896    11.00000    0.02523    0.02993 =
         0.02702   -0.00246    0.00697   -0.01177
O8    5   -0.222779    0.360404    0.544310    11.00000    0.02322    0.04434 =
         0.02127   -0.00257    0.00854   -0.01511
O10   5    0.347453    0.638414    0.288694    11.00000    0.02707    0.03309 =
         0.03064   -0.00361    0.01433   -0.00701
O12   5    0.614895    0.558156   -0.035853    11.00000    0.02855    0.02733 =
         0.02583   -0.00729    0.00959   -0.00920
O14   5    0.348024    0.541327    0.196863    11.00000    0.02897    0.03145 =
         0.02834   -0.00181    0.00647   -0.01309
O7    5   -0.094239    0.445223    0.543659    11.00000    0.03461    0.03827 =
         0.02479   -0.00893    0.01142   -0.01888
O2    5   -0.182121    0.192980    0.305631    11.00000    0.03384    0.03525 =
         0.03247   -0.00828    0.00573   -0.01855
O9    5    0.647399    0.816148    0.209318    11.00000    0.03132    0.03931 =
         0.03764   -0.01996    0.01264   -0.01819
N1    4    0.378272    0.338026    0.218295    11.00000    0.02269    0.02246 =
         0.02661    0.00166    0.00487   -0.00081
N4    4    0.141019    0.524610    0.087293    11.00000    0.02072    0.02570 =
         0.02050   -0.00002    0.00295   -0.00215
O5    5   -0.015004    0.917237    0.094672    11.00000    0.02572    0.03872 =
         0.04806    0.01297    0.00074   -0.00439
N6    4    0.345517    0.467679    0.396722    11.00000    0.02327    0.03845 =
         0.02873    0.00248    0.00237   -0.00477
O11   5    0.034534    0.802603   -0.073844    11.00000    0.02340    0.03393 =
         0.05357    0.01188    0.00409   -0.00538
N8    4    0.092501    0.650836    0.272230    11.00000    0.02474    0.02885 =
         0.03012   -0.00075    0.00412   -0.00390
O3    5    0.485902    0.190819    0.542352    11.00000    0.03521    0.03531 =
         0.05865    0.00936   -0.01166   -0.01449
N2    4   -0.074832    0.708320   -0.019667    11.00000    0.01771    0.02660 =
         0.02754    0.00206    0.00119   -0.00499
AFIX  43
H2    2   -0.142228    0.698607   -0.013551    11.00000   -1.20000
AFIX   0
C1    1    0.518937    0.611225    0.112285    11.00000    0.01582    0.02388 =
         0.02023    0.00101    0.00322   -0.00303
AFIX  43
H1    2    0.491360    0.564252    0.089277    11.00000   -1.20000
AFIX   0
C4    1   -0.024136    0.391437    0.385357    11.00000    0.01740    0.02097 =
         0.02144    0.00279    0.00177   -0.00401
AFIX  43
H4    2    0.011025    0.436582    0.405034    11.00000   -1.20000
AFIX   0
N5    4    0.575486    0.306815    0.518149    11.00000    0.02380    0.03510 =
         0.03107    0.00380    0.00026   -0.01072
AFIX  43
H5    2    0.637134    0.327621    0.524336    11.00000   -1.20000
AFIX   0
N3    4   -0.124934    0.835411    0.167684    11.00000    0.02093    0.02833 =
         0.03803    0.00112    0.00041   -0.00751
AFIX  43
H3    2   -0.192425    0.829161    0.178598    11.00000   -1.20000
AFIX   0
C6    1    0.602534    0.650110    0.074210    11.00000    0.01502    0.02426 =
         0.02024    0.00118    0.00104   -0.00070
O13   5    0.486065    0.059202    0.379358    11.00000    0.03344    0.04078 =
         0.06961    0.02560   -0.00528   -0.01043
C8    1    0.006012    0.357070    0.311744    11.00000    0.01503    0.02115 =
         0.02039    0.00475    0.00238    0.00014
N7    4    0.592438    0.162192    0.337197    11.00000    0.02553    0.02354 =
         0.03288    0.00438   -0.00217   -0.00401
AFIX  43
H7    2    0.658386    0.176286    0.338055    11.00000   -1.20000
AFIX   0
C10   1   -0.107197    0.358386    0.430003    11.00000    0.01783    0.02631 =
         0.01734    0.00202    0.00321   -0.00118
C12   1    0.476799    0.642270    0.184235    11.00000    0.01449    0.02520 =
         0.02032    0.00237    0.00299   -0.00448
C14   1    0.384546    0.604023    0.226048    11.00000    0.01753    0.02492 =
         0.02010    0.00451    0.00325   -0.00409
C16   1    0.035612    0.528328    0.102159    11.00000    0.02275    0.02901 =
         0.02547    0.00304    0.00334   -0.00487
AFIX  43
H16   2    0.009460    0.487887    0.138986    11.00000   -1.20000
AFIX   0
C18   1    0.096427    0.389399    0.261933    11.00000    0.01789    0.02258 =
         0.01920    0.00627    0.00331   -0.00213
C20   1    0.648645    0.620340   -0.004645    11.00000    0.01631    0.02693 =
         0.01898    0.00093    0.00332   -0.00278
C22   1   -0.000597    0.647239    0.012383    11.00000    0.02163    0.02551 =
         0.02088   -0.00133    0.00057   -0.00470
C24   1   -0.036369    0.587556    0.066895    11.00000    0.02105    0.02664 =
         0.02672   -0.00066    0.00289   -0.00480
AFIX  43
H24   2   -0.110143    0.587706    0.079699    11.00000   -1.20000
AFIX   0
C26   1   -0.045319    0.291053    0.281965    11.00000    0.01860    0.02662 =
         0.02068    0.00028    0.00299   -0.00378
AFIX  43
H26   2   -0.024845    0.268554    0.231327    11.00000   -1.20000
AFIX   0
C28   1   -0.157500    0.292384    0.400833    11.00000    0.02042    0.02770 =
         0.02144    0.00309    0.00390   -0.00790
AFIX  43
H28   2   -0.213510    0.269998    0.431363    11.00000   -1.20000
AFIX   0
C30   1    0.518553    0.218596    0.298276    11.00000    0.02717    0.02198 =
         0.02761    0.00295    0.00257   -0.00135
C32   1    0.497089    0.358085    0.478501    11.00000    0.02557    0.03452 =
         0.02445   -0.00116   -0.00016   -0.00746
C34   1    0.518174    0.710433    0.219268    11.00000    0.02223    0.02595 =
         0.02005   -0.00394    0.00436   -0.00336
AFIX  43
H34   2    0.489652    0.730650    0.268877    11.00000   -1.20000
AFIX   0
C36   1    0.174947    0.580592    0.032628    11.00000    0.01982    0.03345 =
         0.02843    0.00166    0.00563   -0.00457
AFIX  43
H36   2    0.248940    0.577871    0.019975    11.00000   -1.20000
AFIX   0
C38   1    0.642841    0.718347    0.108509    11.00000    0.01911    0.02671 =
         0.02640   -0.00191    0.00560   -0.00750
AFIX  43
H38   2    0.699256    0.744747    0.082255    11.00000   -1.20000
AFIX   0
C40   1   -0.051328    0.774035    0.199407    11.00000    0.02600    0.02378 =
         0.03291   -0.00220    0.00068   -0.00334
C42   1    0.601270    0.748367    0.181015    11.00000    0.02165    0.02769 =
         0.02457   -0.00521    0.00366   -0.00847
C44   1    0.108270    0.642077   -0.006374    11.00000    0.02438    0.02818 =
         0.02749    0.00433    0.00831   -0.00491
AFIX  43
H44   2    0.135951    0.679956   -0.045070    11.00000   -1.20000
AFIX   0
C46   1   -0.126872    0.258630    0.327427    11.00000    0.02093    0.02468 =
         0.02618    0.00087   -0.00062   -0.00656
C48   1   -0.142394    0.390985    0.510488    11.00000    0.02008    0.03100 =
         0.01901    0.00371    0.00442   -0.00314
C50   1   -0.009354    0.661563    0.296518    11.00000    0.02909    0.04220 =
         0.03959    0.01506    0.01009   -0.00315
AFIX  43
H50   2   -0.032605    0.626171    0.339262    11.00000   -1.20000
AFIX   0
C52   1   -0.103821    0.905775    0.120507    11.00000    0.02600    0.02835 =
         0.03475   -0.00101   -0.00344   -0.00631
C54   1    0.120357    0.699306    0.209282    11.00000    0.02728    0.03218 =
         0.02825   -0.00317    0.00526   -0.00236
AFIX  43
H54   2    0.191595    0.691146    0.189650    11.00000   -1.20000
AFIX   0
C56   1    0.053029    0.760260    0.170875    11.00000    0.03163    0.02575 =
         0.02912   -0.00234    0.00326   -0.00368
AFIX  43
H56   2    0.077334    0.792149    0.125932    11.00000   -1.20000
AFIX   0
C58   1   -0.082621    0.721721    0.262440    11.00000    0.02052    0.04522 =
         0.04715    0.01064    0.00861    0.00089
AFIX  43
H58   2   -0.154012    0.727181    0.282103    11.00000   -1.20000
AFIX   0
C60   1   -0.269730    1.181260    0.016294    11.00000    0.03124    0.03796 =
         0.04143    0.00537   -0.00363   -0.00874
AFIX  43
H60   2   -0.207295    1.197520   -0.010648    11.00000   -1.20000
AFIX   0
C62   1    0.318000    0.405791    0.445652    11.00000    0.02625    0.04551 =
         0.08021    0.02207   -0.00064   -0.01176
AFIX  43
H62   2    0.244180    0.399163    0.452667    11.00000   -1.20000
AFIX   0
C64   1   -0.055222    0.781949   -0.059704    11.00000    0.02345    0.02576 =
         0.02829    0.00255    0.00149   -0.00520
C66   1   -0.152426    0.835539   -0.079495    11.00000    0.02075    0.03552 =
         0.03832    0.00810   -0.00287   -0.00457
AFIX  43
H66   2   -0.219563    0.812759   -0.075613    11.00000   -1.20000
AFIX   0
C33   1    0.664670    0.189086    0.586861    11.00000    0.03203    0.03171 =
         0.03162    0.00065   -0.00004   -0.00712
AFIX  43
H33   2    0.721963    0.222540    0.595212    11.00000   -1.20000
AFIX   0
C17   1   -0.147866    0.915855   -0.102881    11.00000    0.02665    0.03393 =
         0.03652    0.00533   -0.00286   -0.00376
AFIX  43
H17   2   -0.078870    0.935050   -0.109373    11.00000   -1.20000
AFIX   0
C35   1    0.573479    0.085994    0.374888    11.00000    0.03332    0.02518 =
         0.03205    0.00446    0.00034   -0.00279
C9    1    0.667255   -0.034262    0.446249    11.00000    0.03739    0.02955 =
         0.03765    0.00268   -0.00979   -0.00588
AFIX  43
H9    2    0.598753   -0.053690    0.455159    11.00000   -1.20000
AFIX   0
C37   1   -0.189819    1.039027    0.067244    11.00000    0.02494    0.03760 =
         0.03802   -0.00194   -0.00227   -0.00496
AFIX  43
H37   2   -0.122476    1.048237    0.043617    11.00000   -1.20000
AFIX   0
C19   1    0.767654    0.061846    0.643808    11.00000    0.03998    0.04331 =
         0.03768    0.00103   -0.00029   -0.00200
C39   1    0.566609    0.226993    0.548670    11.00000    0.03108    0.03413 =
         0.03015    0.00090   -0.00115   -0.00773
C5    1    0.389116    0.350296    0.487131    11.00000    0.02860    0.03731 =
         0.07627    0.02089    0.00259   -0.01042
AFIX  43
H5A   2    0.364108    0.307100    0.521330    11.00000   -1.20000
AFIX   0
C41   1    0.448861    0.478067    0.392542    11.00000    0.02575    0.07689 =
         0.05212    0.03931    0.00069   -0.00569
AFIX  43
H41   2    0.471075    0.524356    0.361082    11.00000   -1.20000
AFIX   0
C21   1    0.526121    0.425120    0.431532    11.00000    0.02533    0.07814 =
         0.05502    0.03877    0.00047   -0.00911
AFIX  43
H21   2    0.599136    0.435132    0.425813    11.00000   -1.20000
AFIX   0
C43   1    0.756765   -0.086881    0.476280    11.00000    0.04317    0.03743 =
         0.04410    0.00509   -0.01697   -0.00137
C11   1   -0.197963    0.965767    0.107837    11.00000    0.02221    0.03144 =
         0.04603    0.00246   -0.00204   -0.00560
AFIX  43
H11   2   -0.265332    0.952425    0.128674    11.00000   -1.20000
AFIX   0
C45   1    0.671453    0.039947    0.406693    11.00000    0.03327    0.03004 =
         0.03331    0.00077   -0.00636   -0.00406
AFIX  43
H45   2    0.737979    0.063074    0.399075    11.00000   -1.20000
AFIX   0
C23   1    0.673862    0.107543    0.610026    11.00000    0.03359    0.04039 =
         0.03184   -0.00053   -0.00134   -0.00583
AFIX  43
H23   2    0.613196    0.077172    0.603614    11.00000   -1.20000
AFIX   0
C47   1    0.780223   -0.022075    0.665628    11.00000    0.05631    0.04527 =
         0.04202    0.00025   -0.00209   -0.00276
AFIX  43
H47   2    0.725211   -0.058752    0.662170    11.00000   -1.20000
AFIX   0
C3    1   -0.364643    1.232696    0.018631    11.00000    0.04124    0.04484 =
         0.05985    0.01082   -0.00055    0.00117
PART 1
AFIX  43
H3A   2   -0.375736    1.284408   -0.011292    31.00000   -1.20000
AFIX  43
PART 2
H3B   2   -0.370865    1.292172    0.012558   -31.00000   -1.20000
AFIX   0
PART 0
C49   1   -0.235797    1.057368   -0.147044    11.00000    0.04050    0.03474 =
         0.05023    0.00386   -0.00331    0.00035
AFIX  43
H49   2   -0.171761    1.082790   -0.159124    11.00000   -1.20000
AFIX   0
C25   1   -0.160528    0.160107    0.228362    11.00000    0.04194    0.05229 =
         0.04666   -0.02207    0.01079   -0.02140
AFIX 137
H25A  2   -0.174320    0.204807    0.186921    11.00000   -1.50000
H25B  2   -0.206615    0.115062    0.219704    11.00000   -1.50000
H25C  2   -0.085727    0.137732    0.225058    11.00000   -1.50000
AFIX   0
C51   1    0.478798    0.349423    0.227401    11.00000    0.03047    0.04316 =
         0.11185    0.04589   -0.01157   -0.01155
AFIX  43
H51   2    0.503811    0.400175    0.206213    11.00000   -1.20000
AFIX   0
C13   1   -0.274250    1.104920    0.056362    11.00000    0.02536    0.03927 =
         0.05137    0.00974   -0.00246   -0.00651
C53   1   -0.237140    0.976392   -0.119275    11.00000    0.02909    0.03668 =
         0.05374    0.00898   -0.00273   -0.00004
C27   1    0.348271    0.266808    0.247399    11.00000    0.02550    0.05898 =
         0.15202    0.06584   -0.00946   -0.01292
AFIX  43
H27   2    0.275789    0.256354    0.241311    11.00000   -1.20000
AFIX   0
C55   1    0.757419   -0.165204    0.514824    11.00000    0.07004    0.04382 =
         0.09160    0.03440   -0.05149   -0.02743
AFIX  43
H55   2    0.693998   -0.191796    0.525998    11.00000   -1.20000
AFIX   0
C7    1    0.551213    0.291655    0.266254    11.00000    0.02768    0.04934 =
         0.11662    0.04416   -0.01953   -0.01404
AFIX  43
H7A   2    0.623596    0.303190    0.270459    11.00000   -1.20000
AFIX   0
C57   1    0.611056    0.846874    0.285821    11.00000    0.06266    0.07910 =
         0.05937   -0.04667    0.02790   -0.03900
AFIX 137
H57A  2    0.534881    0.865211    0.283080    11.00000   -1.50000
H57B  2    0.650766    0.894377    0.299294    11.00000   -1.50000
H57C  2    0.622667    0.802045    0.327405    11.00000   -1.50000
AFIX   0
C29   1    0.881886   -0.047619    0.693280    11.00000    0.06811    0.04597 =
         0.05993    0.00419    0.00123    0.01270
AFIX  43
H29   2    0.903692   -0.104023    0.709332    11.00000   -1.20000
AFIX   0
C59   1    0.414803    0.205592    0.286466    11.00000    0.02971    0.06500 =
         0.16164    0.07794   -0.00731   -0.00953
AFIX  43
H59   2    0.388091    0.154508    0.305039    11.00000   -1.20000
AFIX   0
C15   1   -0.336744    1.099872   -0.156250    11.00000    0.04575    0.04576 =
         0.06704    0.00976   -0.00516    0.00705
PART 1
AFIX  43
H15   2   -0.348851    1.153953   -0.181694    21.00000   -1.20000
AFIX  43
PART 2
H15A  2   -0.353268    1.158680   -0.152654   -21.00000   -1.20000
AFIX   0
PART 0
C61   1    0.947600    0.015795    0.695269    11.00000    0.04646    0.07351 =
         0.05903    0.00852   -0.00633    0.01042
AFIX  43
H61   2    1.019139    0.009102    0.713330    11.00000   -1.20000
AFIX   0
C31   1    0.855192   -0.201181    0.535456    11.00000    0.08316    0.04751 =
         0.10900    0.02614   -0.03765    0.00361
AFIX  43
H31   2    0.867005   -0.253974    0.563426    11.00000   -1.20000
AFIX   0
PART 1
C63   1   -0.441237    1.200878    0.068968    31.00000    0.04073    0.04667 =
         0.05487    0.00801    0.00379    0.00646
AFIX  43
H63   2   -0.508854    1.229151    0.080655    31.00000   -1.20000
AFIX   0
PART 0
C2    1    0.933168   -0.153562    0.511779    11.00000    0.05273    0.11012 =
         0.09130    0.03380   -0.01191    0.03364
AFIX  43
H2A   2    1.006762   -0.168894    0.520497    11.00000   -1.20000
AFIX   0
PART 1
C65   1   -0.415024    1.055881   -0.125150    21.00000    0.04162    0.04367 =
         0.06269    0.00244   -0.00279    0.00860
AFIX  43
H65   2   -0.487881    1.076627   -0.121827    21.00000   -1.20000
AFIX   0
PART 2
S3A   6   -0.362776    0.932928   -0.149204   -21.00000    0.03364    0.06586 =
         0.07263    0.02209    0.00019   -0.00233
C65A  1   -0.411916    1.039269   -0.172184   -21.00000    0.04026    0.05002 =
         0.06446    0.01320    0.00185    0.00652
AFIX  43
H65A  2   -0.481035    1.054549   -0.192947   -21.00000   -1.20000
AFIX   0
C63A  1   -0.446058    1.184492    0.030883   -31.00000    0.03848    0.04798 =
         0.06187    0.01816    0.01017    0.00647
AFIX  43
H63A  2   -0.518725    1.205144    0.025622   -31.00000   -1.20000
AFIX   0
S2A   6   -0.404817    1.079522    0.057585   -31.00000    0.03663    0.05628 =
         0.06938    0.01931   -0.00161   -0.00564

PART 1
C69   1    0.744220    0.500704    0.249285    10.75000    0.08478    0.16475 =
         0.13620    0.09419   -0.01588    0.00930
N68   4    0.726029    0.548400    0.299790    10.75000    0.10680    0.19458 =
         0.17272    0.08902   -0.03248   -0.00842
C67   1    0.739594    0.441142    0.188297    10.75000    0.03877    0.17623 =
         0.14070    0.11195    0.03361    0.03007
AFIX   3
H67A  2    0.782364    0.457692    0.141506    10.75000   -1.50000
H67B  2    0.665394    0.439062    0.172147    10.75000   -1.50000
H67C  2    0.767614    0.385632    0.209197    10.75000   -1.50000
AFIX   0

PART 2
O67A  5    0.609391    0.423848    0.080031    10.25000    0.04882    0.06055 =
         0.06670   -0.00045    0.01068   -0.00926
AFIX   3
H67D  2    0.609651    0.463448    0.042691    10.25000   -1.50000
H67E  2    0.542221    0.419328    0.090531    10.25000   -1.50000
AFIX   0
HKLF 4


REM  mo_230519c_0m_a.res in P-1
REM wR2 = 0.1195, GooF = S = 1.041, Restrained GooF = 1.059 for all data
REM R1 = 0.0459 for 12573 Fo > 4sig(Fo) and 0.0712 for all 16644 data
REM 923 parameters refined using 461 restraints

END

WGHT      0.0491      6.9339

REM Highest difference peak  1.361,  deepest hole -1.132,  1-sigma level  0.104
Q1    1   0.7459  0.4720  0.2191  11.00000  0.05    1.36
Q2    1   0.2564  0.5798  0.3612  11.00000  0.05    1.23
Q3    1   0.8764  0.0553  0.5992  11.00000  0.05    0.99
Q4    1   0.9084 -0.0867  0.4040  11.00000  0.05    0.98
Q5    1   0.3014  0.4408  0.1731  11.00000  0.05    0.92
Q6    1   0.2502  0.5245  0.3593  11.00000  0.05    0.84
Q7    1   0.7309  0.5985  0.3365  11.00000  0.05    0.83
Q8    1   0.7447  0.3948  0.1709  11.00000  0.05    0.82
Q9    1   0.4227  0.2373  0.3239  11.00000  0.05    0.76
Q10   1   0.7465  0.5432  0.2680  11.00000  0.05    0.75
Q11   1   0.1445  0.3978  0.5476  11.00000  0.05    0.72
Q12   1   0.4230  0.2038  0.2659  11.00000  0.05    0.68
Q13   1   0.2987  0.4054  0.1610  11.00000  0.05    0.65
Q14   1   0.2572  0.4727  0.1408  11.00000  0.05    0.63
Q15   1   0.3584  0.2792  0.2972  11.00000  0.05    0.62
Q16   1   0.3575  0.2457  0.2401  11.00000  0.05    0.54
Q17   1   0.7486  0.4597  0.1587  11.00000  0.05    0.53
Q18   1   0.5082  0.0857  0.4203  11.00000  0.05    0.52
Q19   1   0.4074  0.3212  0.4430  11.00000  0.05    0.51
Q20   1   0.5177  0.2979  0.2182  11.00000  0.05    0.49
Q21   1   0.3479  0.2728  0.2214  11.00000  0.05    0.48
Q22   1  -0.4002  1.0464  0.0163  11.00000  0.05    0.47
Q23   1   0.5713  0.2571  0.2340  11.00000  0.05    0.47
Q24   1   0.7317 -0.1592  0.5276  11.00000  0.05    0.46
Q25   1   0.6911  0.7036  0.0398  11.00000  0.05    0.46
Q26   1   0.6752  0.5137  0.3069  11.00000  0.05    0.44
Q27   1   0.4602  0.3608  0.2410  11.00000  0.05    0.43
Q28   1   0.6940  0.5029  0.3159  11.00000  0.05    0.43
Q29   1   0.4911  0.3125  0.1967  11.00000  0.05    0.42
Q30   1   0.4611  0.3188  0.1966  11.00000  0.05    0.41
;
_shelx_res_checksum              77512
_olex2_submission_special_instructions 'No special instructions were received'
####################################################################### 
# 
# This file contains crystal structure data downloaded from the 
# Cambridge Structural Database (CSD) hosted by the Cambridge 
# Crystallographic Data Centre (CCDC).
# 
# Full information about CCDC data access policies and citation 
# guidelines are available at http://www.ccdc.cam.ac.uk/access/V1 
# 
# Audit and citation data items may have been added by the CCDC. 
# Please retain this information to preserve the provenance of 
# this file and to allow appropriate attribution of the data. 
# 
#######################################################################

data_mo_wl230628b_0m
_database_code_depnum_ccdc_archive 'CCDC 2296093'
loop_
_audit_author_name
_audit_author_address
'lei wang '
;Yunnan University
China
;
_audit_update_record             
;
2023-09-20 deposited with the CCDC.	2024-02-05 downloaded from the CCDC.
;
_audit_creation_date             2023-09-13
_audit_creation_method           
;
Olex2 1.3
(compiled 2020.11.12 svn.r5f609507 for OlexSys, GUI svn.r6408)
;
_shelx_SHELXL_version_number     2018/3
_chemical_name_common            ?
_chemical_name_systematic        ?
_chemical_formula_moiety         
'C3 H2.857 Cd0.143 N0.286 O1.143 S0.143, 0.143(H2 O)'
_chemical_formula_sum            'C H Cd0.07 I0 N O S'
_chemical_formula_weight         83.12
_chemical_melting_point          ?
loop_
_atom_type_symbol
_atom_type_description
_atom_type_scat_dispersion_real
_atom_type_scat_dispersion_imag
_atom_type_scat_source
C C 0.0033 0.0016 'International Tables Vol C Tables 4.2.6.8 and 6.1.1.4'
H H 0.0000 0.0000 'International Tables Vol C Tables 4.2.6.8 and 6.1.1.4'
N N 0.0061 0.0033 'International Tables Vol C Tables 4.2.6.8 and 6.1.1.4'
O O 0.0106 0.0060 'International Tables Vol C Tables 4.2.6.8 and 6.1.1.4'
S S 0.1246 0.1234 'International Tables Vol C Tables 4.2.6.8 and 6.1.1.4'
I I -0.4742 1.8119 'International Tables Vol C Tables 4.2.6.8 and 6.1.1.4'
Cd Cd -0.8075 1.2024 'International Tables Vol C Tables 4.2.6.8 and 6.1.1.4'

_shelx_space_group_comment       
;
The symmetry employed for this shelxl refinement is uniquely defined
by the following loop, which should always be used as a source of
symmetry information in preference to the above space-group names.
They are only intended as comments.
;
_space_group_crystal_system      triclinic
_space_group_IT_number           2
_space_group_name_H-M_alt        'P -1'
_space_group_name_Hall           '-P 1'
loop_
_space_group_symop_operation_xyz
'x, y, z'
'-x, -y, -z'

_cell_length_a                   10.2530(4)
_cell_length_b                   10.3656(5)
_cell_length_c                   12.3264(6)
_cell_angle_alpha                93.007(2)
_cell_angle_beta                 101.743(2)
_cell_angle_gamma                118.813(2)
_cell_volume                     1106.38(9)
_cell_formula_units_Z            14
_cell_measurement_reflns_used    9761
_cell_measurement_temperature    100.0
_cell_measurement_theta_max      28.35
_cell_measurement_theta_min      2.52
_shelx_estimated_absorpt_T_max   ?
_shelx_estimated_absorpt_T_min   ?
_exptl_absorpt_coefficient_mu    1.223
_exptl_absorpt_correction_T_max  0.7457
_exptl_absorpt_correction_T_min  0.6762
_exptl_absorpt_correction_type   none
_exptl_absorpt_process_details   
;
SADABS-2016/2 (Bruker,2016/2) was used for absorption correction.
wR2(int) was 0.0759 before and 0.0512 after correction.
The Ratio of minimum to maximum transmission is 0.9068.
The \l/2 correction factor is Not present.
;
_exptl_absorpt_special_details   ?
_exptl_crystal_colour            ?
_exptl_crystal_density_diffrn    1.746
_exptl_crystal_density_meas      .
_exptl_crystal_density_method    ?
_exptl_crystal_description       ?
_exptl_crystal_F_000             580
_exptl_crystal_size_max          ?
_exptl_crystal_size_mid          ?
_exptl_crystal_size_min          ?
_exptl_transmission_factor_max   ?
_exptl_transmission_factor_min   ?
_diffrn_reflns_av_R_equivalents  0.0395
_diffrn_reflns_av_unetI/netI     0.0195
_diffrn_reflns_Laue_measured_fraction_full 1.000
_diffrn_reflns_Laue_measured_fraction_max 0.998
_diffrn_reflns_limit_h_max       12
_diffrn_reflns_limit_h_min       -13
_diffrn_reflns_limit_k_max       13
_diffrn_reflns_limit_k_min       -13
_diffrn_reflns_limit_l_max       16
_diffrn_reflns_limit_l_min       -16
_diffrn_reflns_number            48654
_diffrn_reflns_point_group_measured_fraction_full 1.000
_diffrn_reflns_point_group_measured_fraction_max 0.998
_diffrn_reflns_theta_full        25.242
_diffrn_reflns_theta_max         28.371
_diffrn_reflns_theta_min         2.278
_diffrn_ambient_temperature      100.0
_diffrn_detector_area_resol_mean ?
_diffrn_measured_fraction_theta_full 1.000
_diffrn_measured_fraction_theta_max 0.998
_diffrn_measurement_device_type  'CCD area detector'
_diffrn_measurement_method       'phi and omega scans'
_diffrn_radiation_monochromator  graphite
_diffrn_radiation_type           MoK\a
_diffrn_radiation_wavelength     0.71073
_diffrn_source                   ?
_diffrn_source_current           1.4
_diffrn_source_power             0.07
_diffrn_source_voltage           50.0
_reflns_Friedel_coverage         0.000
_reflns_Friedel_fraction_full    .
_reflns_Friedel_fraction_max     .
_reflns_number_gt                5126
_reflns_number_total             5517
_reflns_special_details          
;
 Reflections were merged by SHELXL according to the crystal
 class for the calculation of statistics and refinement.
 
 _reflns_Friedel_fraction is defined as the number of unique
 Friedel pairs measured divided by the number that would be
 possible theoretically, ignoring centric projections and
 systematic absences.
;
_reflns_threshold_expression     'I > 2\s(I)'
_computing_cell_refinement       ?
_computing_data_collection       ?
_computing_data_reduction        ?
_computing_molecular_graphics    'Olex2 1.3 (Dolomanov et al., 2009)'
_computing_publication_material  'Olex2 1.3 (Dolomanov et al., 2009)'
_computing_structure_refinement  'SHELXL 2018/3 (Sheldrick, 2015)'
_computing_structure_solution    'SHELXT 2014/5 (Sheldrick, 2014)'
_refine_diff_density_max         0.843
_refine_diff_density_min         -0.605
_refine_diff_density_rms         0.080
_refine_ls_extinction_coef       .
_refine_ls_extinction_method     none
_refine_ls_goodness_of_fit_ref   1.054
_refine_ls_hydrogen_treatment    constr
_refine_ls_matrix_type           full
_refine_ls_number_parameters     313
_refine_ls_number_reflns         5517
_refine_ls_number_restraints     0
_refine_ls_R_factor_all          0.0254
_refine_ls_R_factor_gt           0.0224
_refine_ls_restrained_S_all      1.054
_refine_ls_shift/su_max          0.003
_refine_ls_shift/su_mean         0.000
_refine_ls_structure_factor_coef Fsqd
_refine_ls_weighting_details     
'w=1/[\s^2^(Fo^2^)+(0.0282P)^2^+1.0756P] where P=(Fo^2^+2Fc^2^)/3'
_refine_ls_weighting_scheme      calc
_refine_ls_wR_factor_gt          0.0566
_refine_ls_wR_factor_ref         0.0580
_refine_special_details          ?
_olex2_refinement_description    
;
1. Fixed Uiso
 At 1.2 times of:
  All C(H) groups, All N(H) groups
 At 1.5 times of:
  All C(H,H,H) groups, All O(H,H) groups
2.a Free rotating group:
 O9(H9A,H9B)
2.b Rotating group:
 O3(H3A,H3B), O2(H2A,H2B)
2.c Aromatic/amide H refined with riding coordinates:
 N2(H2), C16(H16), C3(H3), C15(H15), C19(H19), C10(H10), C12(H12), C5(H5),
 C11(H11), C9(H9), C1(H1), C2(H2C), C6(H6)
2.d Idealised Me refined as rotating group:
 C21(H21A,H21B,H21C)
;
_atom_sites_solution_hydrogens   mixed
_atom_sites_solution_primary     dual
_atom_sites_solution_secondary   ?
loop_
_atom_site_label
_atom_site_type_symbol
_atom_site_fract_x
_atom_site_fract_y
_atom_site_fract_z
_atom_site_U_iso_or_equiv
_atom_site_adp_type
_atom_site_occupancy
_atom_site_site_symmetry_order
_atom_site_calc_flag
_atom_site_refinement_flags_posn
_atom_site_refinement_flags_adp
_atom_site_refinement_flags_occupancy
_atom_site_disorder_assembly
_atom_site_disorder_group
Cd1 Cd 0.90291(2) 0.72696(2) 0.51589(2) 0.01204(5) Uani 1 1 d . . . . .
S1 S 0.02104(6) 0.22358(6) 0.90111(4) 0.02425(11) Uani 1 1 d . . . . .
O6 O 0.09033(15) 0.85737(15) 0.42254(12) 0.0169(3) Uani 1 1 d . . . . .
O4 O 0.75286(14) 0.79813(15) 0.39895(11) 0.0153(3) Uani 1 1 d . . . . .
O3 O 0.79398(15) 0.50273(15) 0.39674(11) 0.0175(3) Uani 1 1 d . . . . .
H3A H 0.694352 0.464536 0.375098 0.026 Uiso 1 1 d R U . . .
H3B H 0.806321 0.438426 0.433839 0.026 Uiso 1 1 d R U . . .
O8 O 0.47664(15) 1.05251(15) 0.19863(11) 0.0170(3) Uani 1 1 d . . . . .
O5 O 0.64996(16) 0.72794(16) 0.54115(12) 0.0201(3) Uani 1 1 d . . . . .
O9 O 0.51155(16) 0.67565(16) 0.71313(12) 0.0195(3) Uani 1 1 d G . . . .
H9A H 0.555341 0.703132 0.658447 0.029 Uiso 1 1 d G U . . .
H9B H 0.527358 0.758188 0.749608 0.029 Uiso 1 1 d G U . . .
O2 O 1.01436(15) 0.94893(15) 0.64634(11) 0.0170(3) Uani 1 1 d . . . . .
H2A H 1.099351 1.015974 0.632528 0.026 Uiso 1 1 d R U . . .
H2B H 0.954491 0.987356 0.636116 0.026 Uiso 1 1 d R U . . .
O7 O 0.14450(15) 0.71329(15) 0.52593(11) 0.0160(3) Uani 1 1 d . . . . .
O1 O 0.59792(18) 0.30390(18) 0.95875(13) 0.0273(3) Uani 1 1 d . . . . .
N1 N 0.87031(18) 0.59609(17) 0.66212(13) 0.0136(3) Uani 1 1 d . . . . .
N2 N 0.58241(18) 0.43623(18) 0.81963(13) 0.0154(3) Uani 1 1 d . . . . .
H2 H 0.524028 0.467898 0.781909 0.018 Uiso 1 1 calc R U . . .
C16 C 0.41450(19) 0.79402(19) 0.45114(15) 0.0122(3) Uani 1 1 d . . . . .
H16 H 0.399426 0.736733 0.509860 0.015 Uiso 1 1 calc R U . . .
C14 C 0.54067(19) 0.83143(19) 0.40728(15) 0.0121(3) Uani 1 1 d . . . . .
C3 C 0.10848(19) 0.16519(18) 1.09684(15) 0.0118(3) Uani 1 1 d . . . . .
H3 H 0.167107 0.152118 1.161065 0.014 Uiso 1 1 calc R U . . .
C15 C 0.5635(2) 0.9157(2) 0.32089(15) 0.0129(3) Uani 1 1 d . . . . .
H15 H 0.648418 0.939557 0.289934 0.015 Uiso 1 1 calc R U . . .
C18 C 0.1737(2) 0.80107(19) 0.45554(15) 0.0127(3) Uani 1 1 d . . . . .
C8 C 0.7221(2) 0.4785(2) 0.79230(15) 0.0140(3) Uani 1 1 d . . . . .
C19 C 0.3343(2) 0.9270(2) 0.32419(15) 0.0132(3) Uani 1 1 d . . . . .
H19 H 0.264521 0.960446 0.296154 0.016 Uiso 1 1 calc R U . . .
C17 C 0.31028(19) 0.84067(19) 0.40885(15) 0.0118(3) Uani 1 1 d . . . . .
C13 C 0.6542(2) 0.7823(2) 0.45262(15) 0.0134(3) Uani 1 1 d . . . . .
C20 C 0.4608(2) 0.9642(2) 0.28070(15) 0.0129(3) Uani 1 1 d . . . . .
C10 C 0.7410(2) 0.5433(2) 0.69589(15) 0.0139(3) Uani 1 1 d . . . . .
H10 H 0.657475 0.550122 0.652184 0.017 Uiso 1 1 calc R U . . .
C12 C 0.9862(2) 0.5819(2) 0.72233(16) 0.0166(4) Uani 1 1 d . . . . .
H12 H 1.078691 0.618243 0.698952 0.020 Uiso 1 1 calc R U . . .
C5 C 0.3109(2) 0.2561(2) 0.98501(16) 0.0173(4) Uani 1 1 d . . . . .
H5 H 0.373892 0.234065 1.039531 0.021 Uiso 1 1 calc R U . . .
C11 C 0.9750(2) 0.5161(2) 0.81707(16) 0.0192(4) Uani 1 1 d . . . . .
H11 H 1.058772 0.506793 0.857116 0.023 Uiso 1 1 calc R U . . .
C9 C 0.8421(2) 0.4635(2) 0.85419(16) 0.0177(4) Uani 1 1 d . . . . .
H9 H 0.833440 0.418720 0.919622 0.021 Uiso 1 1 calc R U . . .
C4 C 0.1610(2) 0.2169(2) 1.00065(16) 0.0161(3) Uani 1 1 d . . . . .
C21 C 0.6045(2) 1.0888(2) 0.15031(18) 0.0218(4) Uani 1 1 d . . . . .
H21A H 0.604484 1.151614 0.093594 0.033 Uiso 1 1 calc R U . . .
H21B H 0.594391 0.996451 0.114861 0.033 Uiso 1 1 calc R U . . .
H21C H 0.701332 1.142976 0.209638 0.033 Uiso 1 1 calc R U . . .
C7 C 0.5263(2) 0.3512(2) 0.89838(16) 0.0173(4) Uani 1 1 d . . . . .
C1 C -0.1058(2) 0.1621(2) 0.98234(19) 0.0243(4) Uani 1 1 d . . . . .
H1 H -0.206879 0.147809 0.960478 0.029 Uiso 1 1 calc R U . . .
C2 C -0.0462(2) 0.1359(2) 1.08189(17) 0.0205(4) Uani 1 1 d . . . . .
H2C H -0.102189 0.101185 1.136840 0.025 Uiso 1 1 calc R U . . .
C6 C 0.3709(2) 0.3202(2) 0.90202(16) 0.0180(4) Uani 1 1 d . . . . .
H6 H 0.313428 0.345652 0.845606 0.022 Uiso 1 1 calc R U . . .

loop_
_atom_site_aniso_label
_atom_site_aniso_U_11
_atom_site_aniso_U_22
_atom_site_aniso_U_33
_atom_site_aniso_U_23
_atom_site_aniso_U_13
_atom_site_aniso_U_12
Cd1 0.01188(7) 0.01384(7) 0.01474(7) 0.00690(5) 0.00596(5) 0.00840(5)
S1 0.0237(2) 0.0276(3) 0.0232(3) 0.0089(2) 0.0062(2) 0.0137(2)
O6 0.0148(6) 0.0196(7) 0.0240(7) 0.0093(5) 0.0090(5) 0.0125(5)
O4 0.0130(6) 0.0184(6) 0.0197(7) 0.0065(5) 0.0071(5) 0.0105(5)
O3 0.0173(6) 0.0165(6) 0.0200(7) 0.0042(5) 0.0032(5) 0.0101(5)
O8 0.0165(6) 0.0231(7) 0.0184(7) 0.0136(5) 0.0092(5) 0.0125(6)
O5 0.0211(7) 0.0281(7) 0.0226(7) 0.0153(6) 0.0106(6) 0.0182(6)
O9 0.0205(7) 0.0237(7) 0.0192(7) 0.0066(6) 0.0073(5) 0.0137(6)
O2 0.0173(6) 0.0160(6) 0.0206(7) 0.0069(5) 0.0075(5) 0.0092(5)
O7 0.0156(6) 0.0175(6) 0.0204(7) 0.0091(5) 0.0087(5) 0.0103(5)
O1 0.0273(8) 0.0370(9) 0.0300(8) 0.0237(7) 0.0154(6) 0.0209(7)
N1 0.0165(7) 0.0132(7) 0.0138(7) 0.0042(6) 0.0056(6) 0.0088(6)
N2 0.0170(7) 0.0183(8) 0.0151(7) 0.0067(6) 0.0070(6) 0.0107(6)
C16 0.0122(8) 0.0128(8) 0.0130(8) 0.0045(6) 0.0042(6) 0.0068(7)
C14 0.0113(8) 0.0122(8) 0.0135(8) 0.0028(6) 0.0029(6) 0.0066(6)
C3 0.0089(7) 0.0078(7) 0.0159(8) -0.0029(6) 0.0043(6) 0.0021(6)
C15 0.0118(8) 0.0148(8) 0.0131(8) 0.0033(6) 0.0043(6) 0.0069(7)
C18 0.0108(7) 0.0118(8) 0.0153(8) 0.0018(6) 0.0034(6) 0.0056(6)
C8 0.0176(8) 0.0120(8) 0.0136(8) 0.0029(6) 0.0055(7) 0.0078(7)
C19 0.0126(8) 0.0150(8) 0.0145(8) 0.0042(7) 0.0030(6) 0.0088(7)
C17 0.0101(7) 0.0108(8) 0.0145(8) 0.0022(6) 0.0034(6) 0.0053(6)
C13 0.0116(8) 0.0124(8) 0.0164(8) 0.0033(7) 0.0030(6) 0.0063(7)
C20 0.0134(8) 0.0137(8) 0.0121(8) 0.0046(6) 0.0033(6) 0.0069(7)
C10 0.0164(8) 0.0132(8) 0.0141(8) 0.0047(7) 0.0048(7) 0.0086(7)
C12 0.0179(9) 0.0167(9) 0.0186(9) 0.0056(7) 0.0066(7) 0.0103(7)
C5 0.0183(9) 0.0168(9) 0.0176(9) 0.0043(7) 0.0060(7) 0.0089(7)
C11 0.0202(9) 0.0232(10) 0.0190(9) 0.0080(8) 0.0052(7) 0.0140(8)
C9 0.0226(9) 0.0190(9) 0.0143(8) 0.0078(7) 0.0060(7) 0.0118(8)
C4 0.0166(8) 0.0153(8) 0.0158(9) 0.0037(7) 0.0041(7) 0.0075(7)
C21 0.0212(9) 0.0282(10) 0.0252(10) 0.0158(8) 0.0139(8) 0.0154(8)
C7 0.0208(9) 0.0169(9) 0.0156(9) 0.0052(7) 0.0068(7) 0.0096(7)
C1 0.0185(9) 0.0232(10) 0.0311(11) 0.0038(8) 0.0062(8) 0.0107(8)
C2 0.0212(9) 0.0163(9) 0.0239(10) 0.0022(8) 0.0109(8) 0.0077(8)
C6 0.0192(9) 0.0200(9) 0.0166(9) 0.0058(7) 0.0062(7) 0.0103(8)

_geom_special_details            
;
 All esds (except the esd in the dihedral angle between two l.s. planes)
 are estimated using the full covariance matrix.  The cell esds are taken
 into account individually in the estimation of esds in distances, angles
 and torsion angles; correlations between esds in cell parameters are only
 used when they are defined by crystal symmetry.  An approximate (isotropic)
 treatment of cell esds is used for estimating esds involving l.s. planes.
;
loop_
_geom_bond_atom_site_label_1
_geom_bond_atom_site_label_2
_geom_bond_distance
_geom_bond_site_symmetry_2
_geom_bond_publ_flag
Cd1 O6 2.3245(13) 1_655 ?
Cd1 O4 2.3003(13) . ?
Cd1 O3 2.2976(13) . ?
Cd1 O2 2.3484(14) . ?
Cd1 O7 2.5272(13) 1_655 ?
Cd1 N1 2.2948(15) . ?
S1 C4 1.7194(19) . ?
S1 C1 1.702(2) . ?
O6 C18 1.265(2) . ?
O4 C13 1.270(2) . ?
O3 H3A 0.8715 . ?
O3 H3B 0.8713 . ?
O8 C20 1.382(2) . ?
O8 C21 1.442(2) . ?
O5 C13 1.253(2) . ?
O9 H9A 0.8701 . ?
O9 H9B 0.8699 . ?
O2 H2A 0.8720 . ?
O2 H2B 0.8722 . ?
O7 C18 1.264(2) . ?
O1 C7 1.223(2) . ?
N1 C10 1.334(2) . ?
N1 C12 1.344(2) . ?
N2 H2 0.8800 . ?
N2 C8 1.401(2) . ?
N2 C7 1.370(2) . ?
C16 H16 0.9500 . ?
C16 C14 1.393(2) . ?
C16 C17 1.395(2) . ?
C14 C15 1.398(2) . ?
C14 C13 1.504(2) . ?
C3 H3 0.9500 . ?
C3 C4 1.425(2) . ?
C3 C2 1.433(3) . ?
C15 H15 0.9500 . ?
C15 C20 1.390(2) . ?
C18 C17 1.503(2) . ?
C8 C10 1.397(2) . ?
C8 C9 1.391(3) . ?
C19 H19 0.9500 . ?
C19 C17 1.393(2) . ?
C19 C20 1.393(2) . ?
C10 H10 0.9500 . ?
C12 H12 0.9500 . ?
C12 C11 1.380(3) . ?
C5 H5 0.9500 . ?
C5 C4 1.447(3) . ?
C5 C6 3.945(3) 2_667 ?
C5 C6 1.341(3) . ?
C11 H11 0.9500 . ?
C11 C9 1.388(3) . ?
C9 H9 0.9500 . ?
C21 H21A 0.9800 . ?
C21 H21B 0.9800 . ?
C21 H21C 0.9800 . ?
C7 C6 1.477(3) . ?
C1 H1 0.9500 . ?
C1 C2 1.357(3) . ?
C2 H2C 0.9500 . ?
C6 H6 0.9500 . ?

loop_
_geom_angle_atom_site_label_1
_geom_angle_atom_site_label_2
_geom_angle_atom_site_label_3
_geom_angle
_geom_angle_site_symmetry_1
_geom_angle_site_symmetry_3
_geom_angle_publ_flag
O6 Cd1 O2 87.44(5) 1_655 . ?
O6 Cd1 O7 53.94(4) 1_655 1_655 ?
O4 Cd1 O6 86.05(5) . 1_655 ?
O4 Cd1 O2 91.36(5) . . ?
O4 Cd1 O7 138.14(4) . 1_655 ?
O3 Cd1 O6 94.74(5) . 1_655 ?
O3 Cd1 O4 91.22(5) . . ?
O3 Cd1 O2 176.74(5) . . ?
O3 Cd1 O7 81.56(5) . 1_655 ?
O2 Cd1 O7 97.82(5) . 1_655 ?
N1 Cd1 O6 139.71(5) . 1_655 ?
N1 Cd1 O4 134.16(5) . . ?
N1 Cd1 O3 87.83(5) . . ?
N1 Cd1 O2 88.94(5) . . ?
N1 Cd1 O7 86.97(5) . 1_655 ?
C1 S1 C4 92.33(10) . . ?
C18 O6 Cd1 96.76(11) . 1_455 ?
C13 O4 Cd1 101.69(11) . . ?
Cd1 O3 H3A 109.4 . . ?
Cd1 O3 H3B 109.4 . . ?
H3A O3 H3B 104.4 . . ?
C20 O8 C21 116.55(14) . . ?
H9A O9 H9B 104.5 . . ?
Cd1 O2 H2A 109.6 . . ?
Cd1 O2 H2B 109.6 . . ?
H2A O2 H2B 104.4 . . ?
C18 O7 Cd1 87.43(10) . 1_455 ?
C10 N1 Cd1 120.99(12) . . ?
C10 N1 C12 118.04(16) . . ?
C12 N1 Cd1 120.71(12) . . ?
C8 N2 H2 116.3 . . ?
C7 N2 H2 116.3 . . ?
C7 N2 C8 127.46(16) . . ?
C14 C16 H16 120.0 . . ?
C14 C16 C17 119.99(16) . . ?
C17 C16 H16 120.0 . . ?
C16 C14 C15 120.28(16) . . ?
C16 C14 C13 120.42(15) . . ?
C15 C14 C13 119.30(15) . . ?
C4 C3 H3 125.2 . . ?
C4 C3 C2 109.61(16) . . ?
C2 C3 H3 125.2 . . ?
C14 C15 H15 120.3 . . ?
C20 C15 C14 119.38(16) . . ?
C20 C15 H15 120.3 . . ?
O6 C18 C17 118.45(16) . . ?
O7 C18 O6 121.64(16) . . ?
O7 C18 C17 119.91(15) . . ?
C10 C8 N2 116.25(16) . . ?
C9 C8 N2 125.29(16) . . ?
C9 C8 C10 118.45(17) . . ?
C17 C19 H19 120.1 . . ?
C20 C19 H19 120.1 . . ?
C20 C19 C17 119.90(16) . . ?
C16 C17 C18 120.49(15) . . ?
C19 C17 C16 119.85(16) . . ?
C19 C17 C18 119.64(15) . . ?
O4 C13 C14 118.09(16) . . ?
O5 C13 O4 121.85(16) . . ?
O5 C13 C14 120.06(16) . . ?
O8 C20 C15 123.70(15) . . ?
O8 C20 C19 115.71(15) . . ?
C15 C20 C19 120.58(16) . . ?
N1 C10 C8 123.31(17) . . ?
N1 C10 H10 118.3 . . ?
C8 C10 H10 118.3 . . ?
N1 C12 H12 119.0 . . ?
N1 C12 C11 122.04(17) . . ?
C11 C12 H12 119.0 . . ?
C4 C5 H5 116.4 . . ?
C4 C5 C6 114.27(12) . 2_667 ?
C6 C5 H5 116.4 . . ?
C6 C5 H5 86.0 2_667 . ?
C6 C5 C4 127.17(18) . . ?
C6 C5 C6 69.60(12) . 2_667 ?
C12 C11 H11 119.8 . . ?
C12 C11 C9 120.37(18) . . ?
C9 C11 H11 119.8 . . ?
C8 C9 H9 121.1 . . ?
C11 C9 C8 117.74(17) . . ?
C11 C9 H9 121.1 . . ?
C3 C4 S1 111.54(13) . . ?
C3 C4 C5 125.39(17) . . ?
C5 C4 S1 123.06(14) . . ?
O8 C21 H21A 109.5 . . ?
O8 C21 H21B 109.5 . . ?
O8 C21 H21C 109.5 . . ?
H21A C21 H21B 109.5 . . ?
H21A C21 H21C 109.5 . . ?
H21B C21 H21C 109.5 . . ?
O1 C7 N2 122.83(18) . . ?
O1 C7 C6 123.37(17) . . ?
N2 C7 C6 113.79(16) . . ?
S1 C1 H1 123.8 . . ?
C2 C1 S1 112.38(16) . . ?
C2 C1 H1 123.8 . . ?
C3 C2 H2C 122.9 . . ?
C1 C2 C3 114.13(18) . . ?
C1 C2 H2C 122.9 . . ?
C5 C6 C7 119.98(18) . . ?
C5 C6 H6 120.0 . . ?
C7 C6 H6 120.0 . . ?

loop_
_geom_torsion_atom_site_label_1
_geom_torsion_atom_site_label_2
_geom_torsion_atom_site_label_3
_geom_torsion_atom_site_label_4
_geom_torsion
_geom_torsion_site_symmetry_1
_geom_torsion_site_symmetry_2
_geom_torsion_site_symmetry_3
_geom_torsion_site_symmetry_4
_geom_torsion_publ_flag
Cd1 O6 C18 O7 -5.13(19) 1_455 . . . ?
Cd1 O6 C18 C17 174.79(13) 1_455 . . . ?
Cd1 O4 C13 O5 -5.0(2) . . . . ?
Cd1 O4 C13 C14 174.75(13) . . . . ?
Cd1 O7 C18 O6 4.69(17) 1_455 . . . ?
Cd1 O7 C18 C17 -175.23(15) 1_455 . . . ?
Cd1 N1 C10 C8 -172.24(13) . . . . ?
Cd1 N1 C12 C11 173.82(14) . . . . ?
S1 C1 C2 C3 0.0(2) . . . . ?
O6 C18 C17 C16 173.34(16) . . . . ?
O6 C18 C17 C19 -5.4(3) . . . . ?
O7 C18 C17 C16 -6.7(3) . . . . ?
O7 C18 C17 C19 174.47(17) . . . . ?
O1 C7 C6 C5 10.1(3) . . . . ?
N1 C12 C11 C9 -0.8(3) . . . . ?
N2 C8 C10 N1 176.55(16) . . . . ?
N2 C8 C9 C11 -177.79(18) . . . . ?
N2 C7 C6 C5 -170.86(18) . . . . ?
C16 C14 C15 C20 1.2(3) . . . . ?
C16 C14 C13 O4 169.11(16) . . . . ?
C16 C14 C13 O5 -11.1(3) . . . . ?
C14 C16 C17 C18 -179.97(16) . . . . ?
C14 C16 C17 C19 -1.2(3) . . . . ?
C14 C15 C20 O8 177.51(16) . . . . ?
C14 C15 C20 C19 -1.3(3) . . . . ?
C15 C14 C13 O4 -11.2(3) . . . . ?
C15 C14 C13 O5 168.61(17) . . . . ?
C8 N2 C7 O1 2.2(3) . . . . ?
C8 N2 C7 C6 -176.85(17) . . . . ?
C17 C16 C14 C15 0.0(3) . . . . ?
C17 C16 C14 C13 179.73(16) . . . . ?
C17 C19 C20 O8 -178.77(16) . . . . ?
C17 C19 C20 C15 0.1(3) . . . . ?
C13 C14 C15 C20 -178.50(16) . . . . ?
C20 C19 C17 C16 1.1(3) . . . . ?
C20 C19 C17 C18 179.92(16) . . . . ?
C10 N1 C12 C11 -0.5(3) . . . . ?
C10 C8 C9 C11 0.9(3) . . . . ?
C12 N1 C10 C8 2.0(3) . . . . ?
C12 C11 C9 C8 0.5(3) . . . . ?
C9 C8 C10 N1 -2.3(3) . . . . ?
C4 S1 C1 C2 -0.37(17) . . . . ?
C4 C3 C2 C1 0.5(2) . . . . ?
C4 C5 C6 C7 -179.37(18) . . . . ?
C21 O8 C20 C15 2.8(3) . . . . ?
C21 O8 C20 C19 -178.33(16) . . . . ?
C7 N2 C8 C10 169.26(18) . . . . ?
C7 N2 C8 C9 -12.0(3) . . . . ?
C1 S1 C4 C3 0.66(15) . . . . ?
C1 S1 C4 C5 179.23(17) . . . . ?
C2 C3 C4 S1 -0.77(19) . . . . ?
C2 C3 C4 C5 -179.29(18) . . . . ?
C6 C5 C4 S1 91.53(15) 2_667 . . . ?
C6 C5 C4 S1 9.5(3) . . . . ?
C6 C5 C4 C3 -90.11(19) 2_667 . . . ?
C6 C5 C4 C3 -172.18(19) . . . . ?
C6 C5 C6 C7 75.07(17) 2_667 . . . ?

_shelx_res_file                  
;
TITL mo_wl230628b_0m_a.res in P-1
    mo_wl230628b_0m.res
    created by SHELXL-2018/3 at 20:00:07 on 13-Sep-2023
REM Old TITL mo_WL230628B_0m in P1
REM SHELXT solution in P-1
REM R1 0.062, Rweak 0.007, Alpha 0.034, Orientation as input
REM Formula found by SHELXT: C21 N2 O9 S I
CELL 0.71073 10.253 10.3656 12.3264 93.007 101.743 118.813
ZERR 14 0.0004 0.0005 0.0006 0.002 0.002 0.002
LATT 1
SFAC C H N O S I Cd
UNIT 14 14 14 14 14 0 1
EQIV $1 1-X,1-Y,2-Z

L.S. 20
PLAN  5
TEMP -173.15
CONF
BIND C5 C6_$1
FREE C6 C5_$1
BOND $H
list 4
MORE -1
fmap 2 53
acta
REM <olex2.extras>
REM <HklSrc "%.\\mo_WL230628B_0m.hkl">
REM </olex2.extras>

WGHT    0.028200    1.075600
FVAR       0.54753
CD1   7    0.902908    0.726965    0.515887    11.00000    0.01188    0.01384 =
         0.01474    0.00690    0.00596    0.00840
S1    5    0.021037    0.223576    0.901105    11.00000    0.02366    0.02756 =
         0.02318    0.00887    0.00618    0.01371
O6    4    0.090326    0.857369    0.422540    11.00000    0.01483    0.01962 =
         0.02397    0.00929    0.00905    0.01251
O4    4    0.752858    0.798134    0.398954    11.00000    0.01300    0.01838 =
         0.01967    0.00649    0.00714    0.01045
O3    4    0.793982    0.502726    0.396739    11.00000    0.01729    0.01653 =
         0.02000    0.00420    0.00325    0.01006
AFIX   7
H3A   2    0.694352    0.464536    0.375098    11.00000   -1.50000
H3B   2    0.806321    0.438426    0.433839    11.00000   -1.50000
AFIX   0
O8    4    0.476644    1.052512    0.198629    11.00000    0.01653    0.02306 =
         0.01839    0.01356    0.00918    0.01251
O5    4    0.649963    0.727939    0.541152    11.00000    0.02105    0.02813 =
         0.02255    0.01530    0.01063    0.01817

AFIX   6
O9    4    0.511552    0.675650    0.713128    11.00000    0.02053    0.02366 =
         0.01919    0.00659    0.00731    0.01372
H9A   2    0.555341    0.703132    0.658447    11.00000   -1.50000
H9B   2    0.527358    0.758188    0.749608    11.00000   -1.50000
AFIX   0

O2    4    1.014360    0.948935    0.646337    11.00000    0.01730    0.01596 =
         0.02065    0.00691    0.00753    0.00921
AFIX   7
H2A   2    1.099351    1.015974    0.632528    11.00000   -1.50000
H2B   2    0.954491    0.987356    0.636116    11.00000   -1.50000
AFIX   0
O7    4    0.144499    0.713285    0.525926    11.00000    0.01557    0.01745 =
         0.02037    0.00910    0.00871    0.01031
O1    4    0.597919    0.303905    0.958750    11.00000    0.02728    0.03701 =
         0.03004    0.02366    0.01542    0.02088
N1    3    0.870309    0.596093    0.662122    11.00000    0.01651    0.01325 =
         0.01376    0.00416    0.00563    0.00883
N2    3    0.582406    0.436227    0.819634    11.00000    0.01700    0.01834 =
         0.01514    0.00669    0.00699    0.01070
AFIX  43
H2    2    0.524028    0.467898    0.781909    11.00000   -1.20000
AFIX   0
C16   1    0.414503    0.794018    0.451142    11.00000    0.01219    0.01281 =
         0.01305    0.00448    0.00420    0.00678
AFIX  43
H16   2    0.399426    0.736733    0.509860    11.00000   -1.20000
AFIX   0
C14   1    0.540675    0.831427    0.407275    11.00000    0.01133    0.01223 =
         0.01352    0.00277    0.00290    0.00657
C3    1    0.108478    0.165193    1.096841    11.00000    0.00885    0.00777 =
         0.01588   -0.00293    0.00429    0.00215
AFIX  43
H3    2    0.167107    0.152118    1.161065    11.00000   -1.20000
AFIX   0
C15   1    0.563491    0.915670    0.320893    11.00000    0.01176    0.01475 =
         0.01307    0.00333    0.00426    0.00689
AFIX  43
H15   2    0.648418    0.939557    0.289934    11.00000   -1.20000
AFIX   0
C18   1    0.173688    0.801071    0.455536    11.00000    0.01076    0.01181 =
         0.01526    0.00180    0.00339    0.00564
C8    1    0.722111    0.478526    0.792296    11.00000    0.01760    0.01204 =
         0.01361    0.00286    0.00554    0.00782
C19   1    0.334294    0.926992    0.324188    11.00000    0.01258    0.01504 =
         0.01447    0.00415    0.00301    0.00884
AFIX  43
H19   2    0.264521    0.960446    0.296154    11.00000   -1.20000
AFIX   0
C17   1    0.310283    0.840668    0.408852    11.00000    0.01014    0.01083 =
         0.01449    0.00221    0.00340    0.00533
C13   1    0.654169    0.782271    0.452625    11.00000    0.01159    0.01244 =
         0.01638    0.00327    0.00298    0.00633
C20   1    0.460764    0.964179    0.280701    11.00000    0.01343    0.01367 =
         0.01206    0.00457    0.00327    0.00689
C10   1    0.740961    0.543310    0.695892    11.00000    0.01645    0.01320 =
         0.01406    0.00465    0.00477    0.00859
AFIX  43
H10   2    0.657475    0.550122    0.652184    11.00000   -1.20000
AFIX   0
C12   1    0.986201    0.581883    0.722331    11.00000    0.01786    0.01674 =
         0.01861    0.00557    0.00658    0.01031
AFIX  43
H12   2    1.078691    0.618243    0.698952    11.00000   -1.20000
AFIX   0
C5    1    0.310940    0.256137    0.985010    11.00000    0.01830    0.01684 =
         0.01762    0.00431    0.00595    0.00892
AFIX  43
H5    2    0.373892    0.234065    1.039531    11.00000   -1.20000
AFIX   0
C11   1    0.975035    0.516109    0.817071    11.00000    0.02019    0.02316 =
         0.01898    0.00801    0.00520    0.01398
AFIX  43
H11   2    1.058772    0.506793    0.857116    11.00000   -1.20000
AFIX   0
C9    1    0.842143    0.463485    0.854187    11.00000    0.02263    0.01896 =
         0.01434    0.00779    0.00598    0.01179
AFIX  43
H9    2    0.833440    0.418720    0.919622    11.00000   -1.20000
AFIX   0
C4    1    0.160968    0.216928    1.000651    11.00000    0.01661    0.01525 =
         0.01582    0.00373    0.00411    0.00753
C21   1    0.604450    1.088795    0.150310    11.00000    0.02120    0.02821 =
         0.02525    0.01581    0.01393    0.01542
AFIX 137
H21A  2    0.604484    1.151614    0.093594    11.00000   -1.50000
H21B  2    0.594391    0.996451    0.114861    11.00000   -1.50000
H21C  2    0.701332    1.142976    0.209638    11.00000   -1.50000
AFIX   0
C7    1    0.526270    0.351205    0.898375    11.00000    0.02078    0.01693 =
         0.01561    0.00522    0.00684    0.00960
C1    1   -0.105802    0.162132    0.982344    11.00000    0.01849    0.02320 =
         0.03110    0.00376    0.00620    0.01072
AFIX  43
H1    2   -0.206879    0.147809    0.960478    11.00000   -1.20000
AFIX   0
C2    1   -0.046212    0.135914    1.081887    11.00000    0.02119    0.01635 =
         0.02394    0.00225    0.01088    0.00774
AFIX  43
H2C   2   -0.102189    0.101185    1.136840    11.00000   -1.20000
AFIX   0
C6    1    0.370903    0.320216    0.902018    11.00000    0.01918    0.02000 =
         0.01656    0.00580    0.00618    0.01035
AFIX  43
H6    2    0.313428    0.345652    0.845606    11.00000   -1.20000
AFIX   0
HKLF 4


REM  mo_wl230628b_0m_a.res in P-1
REM wR2 = 0.0580, GooF = S = 1.054, Restrained GooF = 1.054 for all data
REM R1 = 0.0224 for 5126 Fo > 4sig(Fo) and 0.0254 for all 5517 data
REM 313 parameters refined using 0 restraints

END

WGHT      0.0282      1.0756

REM Highest difference peak  0.843,  deepest hole -0.605,  1-sigma level  0.080
Q1    1   0.9771  0.8226  0.5639  11.00000  0.05    0.84
Q2    1   0.8215  0.6243  0.4554  11.00000  0.05    0.82
Q3    1   0.2534  0.8269  0.4385  11.00000  0.05    0.47
Q4    1   0.6038  1.0391  0.0612  11.00000  0.05    0.46
Q5    1   0.3961  0.9428  0.3021  11.00000  0.05    0.46
;
_shelx_res_checksum              91497
_olex2_submission_special_instructions 'No special instructions were received'
####################################################################### 
# 
# This file contains crystal structure data downloaded from the 
# Cambridge Structural Database (CSD) hosted by the Cambridge 
# Crystallographic Data Centre (CCDC).
# 
# Full information about CCDC data access policies and citation 
# guidelines are available at http://www.ccdc.cam.ac.uk/access/V1 
# 
# Audit and citation data items may have been added by the CCDC. 
# Please retain this information to preserve the provenance of 
# this file and to allow appropriate attribution of the data. 
# 
#######################################################################

data_mo_w230615b_0m
_database_code_depnum_ccdc_archive 'CCDC 2296092'
loop_
_audit_author_name
_audit_author_address
'lei wang '
;Yunnan University
China
;
_audit_update_record             
;
2023-09-20 deposited with the CCDC.	2024-02-05 downloaded from the CCDC.
;
_audit_creation_date             2023-09-04
_audit_creation_method           
;
Olex2 1.3
(compiled 2020.11.12 svn.r5f609507 for OlexSys, GUI svn.r6408)
;
_shelx_SHELXL_version_number     2018/3
_chemical_name_common            ?
_chemical_name_systematic        ?
_chemical_formula_moiety         'C33 H26 Cd N4 O7 S2, 1.25(H2 O)'
_chemical_formula_sum            'C35 H27.50 Cd N2 O8.25 S2'
_chemical_formula_weight         784.61
_chemical_melting_point          ?
loop_
_atom_type_symbol
_atom_type_description
_atom_type_scat_dispersion_real
_atom_type_scat_dispersion_imag
_atom_type_scat_source
C C 0.0033 0.0016 'International Tables Vol C Tables 4.2.6.8 and 6.1.1.4'
H H 0.0000 0.0000 'International Tables Vol C Tables 4.2.6.8 and 6.1.1.4'
Cd Cd -0.8075 1.2024 'International Tables Vol C Tables 4.2.6.8 and 6.1.1.4'
N N 0.0061 0.0033 'International Tables Vol C Tables 4.2.6.8 and 6.1.1.4'
O O 0.0106 0.0060 'International Tables Vol C Tables 4.2.6.8 and 6.1.1.4'
S S 0.1246 0.1234 'International Tables Vol C Tables 4.2.6.8 and 6.1.1.4'

_shelx_space_group_comment       
;
The symmetry employed for this shelxl refinement is uniquely defined
by the following loop, which should always be used as a source of
symmetry information in preference to the above space-group names.
They are only intended as comments.
;
_space_group_crystal_system      triclinic
_space_group_IT_number           2
_space_group_name_H-M_alt        'P -1'
_space_group_name_Hall           '-P 1'
loop_
_space_group_symop_operation_xyz
'x, y, z'
'-x, -y, -z'

_cell_length_a                   10.5185(18)
_cell_length_b                   10.7250(18)
_cell_length_c                   14.858(3)
_cell_angle_alpha                93.035(5)
_cell_angle_beta                 95.697(6)
_cell_angle_gamma                106.480(5)
_cell_volume                     1593.6(5)
_cell_formula_units_Z            2
_cell_measurement_reflns_used    9878
_cell_measurement_temperature    100.00
_cell_measurement_theta_max      28.267
_cell_measurement_theta_min      2.318
_shelx_estimated_absorpt_T_max   ?
_shelx_estimated_absorpt_T_min   ?
_exptl_absorpt_coefficient_mu    0.875
_exptl_absorpt_correction_T_max  0.7457
_exptl_absorpt_correction_T_min  0.6378
_exptl_absorpt_correction_type   multi-scan
_exptl_absorpt_process_details   
;
SADABS-2016/2 (Bruker,2016/2) was used for absorption correction.
wR2(int) was 0.1049 before and 0.0680 after correction.
The Ratio of minimum to maximum transmission is 0.8553.
The \l/2 correction factor is Not present.
;
_exptl_absorpt_special_details   ?
_exptl_crystal_colour            yellow
_exptl_crystal_colour_primary    yellow
_exptl_crystal_density_diffrn    1.635
_exptl_crystal_density_meas      ?
_exptl_crystal_density_method    ?
_exptl_crystal_description       block
_exptl_crystal_F_000             795
_exptl_crystal_size_max          0.13
_exptl_crystal_size_mid          0.12
_exptl_crystal_size_min          0.11
_exptl_transmission_factor_max   ?
_exptl_transmission_factor_min   ?
_diffrn_reflns_av_R_equivalents  0.0534
_diffrn_reflns_av_unetI/netI     0.0444
_diffrn_reflns_Laue_measured_fraction_full 0.999
_diffrn_reflns_Laue_measured_fraction_max 0.985
_diffrn_reflns_limit_h_max       14
_diffrn_reflns_limit_h_min       -14
_diffrn_reflns_limit_k_max       14
_diffrn_reflns_limit_k_min       -14
_diffrn_reflns_limit_l_max       19
_diffrn_reflns_limit_l_min       -19
_diffrn_reflns_number            39230
_diffrn_reflns_point_group_measured_fraction_full 0.999
_diffrn_reflns_point_group_measured_fraction_max 0.985
_diffrn_reflns_theta_full        25.242
_diffrn_reflns_theta_max         28.475
_diffrn_reflns_theta_min         1.987
_diffrn_ambient_temperature      100.00
_diffrn_detector_area_resol_mean ?
_diffrn_measured_fraction_theta_full 0.999
_diffrn_measured_fraction_theta_max 0.985
_diffrn_measurement_device_type  'Bruker APEX-II CCD'
_diffrn_measurement_method       ?
_diffrn_radiation_type           MoK\a
_diffrn_radiation_wavelength     0.71073
_diffrn_source                   ?
_diffrn_source_current           1.4
_diffrn_source_power             0.07
_diffrn_source_voltage           50.0
_reflns_Friedel_coverage         0.000
_reflns_Friedel_fraction_full    .
_reflns_Friedel_fraction_max     .
_reflns_number_gt                6528
_reflns_number_total             7941
_reflns_special_details          
;
 Reflections were merged by SHELXL according to the crystal
 class for the calculation of statistics and refinement.
 
 _reflns_Friedel_fraction is defined as the number of unique
 Friedel pairs measured divided by the number that would be
 possible theoretically, ignoring centric projections and
 systematic absences.
;
_reflns_threshold_expression     'I > 2\s(I)'
_computing_cell_refinement       'SAINT V8.40B (?, 2016)'
_computing_data_collection       ?
_computing_data_reduction        'SAINT V8.40B (?, 2016)'
_computing_molecular_graphics    'Olex2 1.3 (Dolomanov et al., 2009)'
_computing_publication_material  'Olex2 1.3 (Dolomanov et al., 2009)'
_computing_structure_refinement  'SHELXL 2018/3 (Sheldrick, 2015)'
_computing_structure_solution    'SHELXT 2018/2 (Sheldrick, 2018)'
_refine_diff_density_max         1.523
_refine_diff_density_min         -1.224
_refine_diff_density_rms         0.132
_refine_ls_extinction_coef       .
_refine_ls_extinction_method     none
_refine_ls_goodness_of_fit_ref   1.102
_refine_ls_hydrogen_treatment    constr
_refine_ls_matrix_type           full
_refine_ls_number_parameters     526
_refine_ls_number_reflns         7941
_refine_ls_number_restraints     542
_refine_ls_R_factor_all          0.0667
_refine_ls_R_factor_gt           0.0476
_refine_ls_restrained_S_all      1.088
_refine_ls_shift/su_max          0.271
_refine_ls_shift/su_mean         0.006
_refine_ls_structure_factor_coef Fsqd
_refine_ls_weighting_details     
'w=1/[\s^2^(Fo^2^)+(0.0246P)^2^+6.7886P] where P=(Fo^2^+2Fc^2^)/3'
_refine_ls_weighting_scheme      calc
_refine_ls_wR_factor_gt          0.1022
_refine_ls_wR_factor_ref         0.1156
_refine_special_details          ?
_olex2_refinement_description    
;
1. Fixed Uiso
 At 1.2 times of:
  All C(H) groups, All C(H,H) groups, All N(H) groups
 At 1.5 times of:
  All C(H,H,H) groups, All O(H,H) groups
2. Restrained distances
 C25A-C24A \\sim C25-C24
 with sigma of 0.02
 C26-C23A \\sim C26-C23
 with sigma of 0.02
 S1-C19 \\sim S1A-C19A
 with sigma of 0.02
 C20-C22 \\sim C20A-C22A
 with sigma of 0.04
 S1-C21 \\sim S1A-C21A
 with sigma of 0.04
 S1-C22 \\sim S1A-C22A
 with sigma of 0.02
 S1-C18 \\sim S1A-C18
 with sigma of 0.04
 C19-C21 \\sim C19A-C21A
 with sigma of 0.04
 C20-C18 \\sim C20A-C18
 with sigma of 0.04
 C20-C21 \\sim C20A-C21A
 with sigma of 0.02
 C19-C22 \\sim C19A-C22A
 with sigma of 0.04
 C19-C18 \\sim C19A-C18
 with sigma of 0.02
 C20-C19 \\sim C20A-C19A
 with sigma of 0.02
 C22-C21 \\sim C22A-C21A
 with sigma of 0.02
 S1-C20 \\sim S1A-C20A
 with sigma of 0.04
3. Uiso/Uaniso restraints and constraints
S2 \\sim C23 \\sim H23 \\sim C25 \\sim H25 \\sim C24 \\sim H24 \\sim S2A \\sim
C23A \\sim C25A \\sim H25A \\sim C24A \\sim H24A \\sim C26 \\sim H23A: within
2A with sigma of 0.01 and sigma for terminal atoms of 0.02 within 2A
S1 \\sim C20 \\sim C19 \\sim C22 \\sim C21 \\sim S1A \\sim C20A \\sim C19A
\\sim C22A \\sim C21A: within 2A with sigma of 0.01 and sigma for terminal
atoms of 0.02 within 2A
Uanis(S1) \\sim Ueq, Uanis(C20) \\sim Ueq, Uanis(C19) \\sim Ueq, Uanis(C22)
\\sim Ueq, Uanis(C21) \\sim Ueq, Uanis(S1A) \\sim Ueq, Uanis(C20A) \\sim Ueq,
Uanis(C19A) \\sim Ueq, Uanis(C22A) \\sim Ueq, Uanis(C21A) \\sim Ueq: with sigma
of 0.01 and sigma for terminal atoms of 0.02
4. Rigid body (RIGU) restrains
 S2, C23, C26, C25, C24, S2A, C23A, C25A, C24A
 with sigma for 1-2 distances of 0.01 and sigma for 1-3 distances of 0.02
 S1, C20, C19, C22, C21, S1A, C20A, C19A, C22A, C21A
 with sigma for 1-2 distances of 0.01 and sigma for 1-3 distances of 0.01
5. Others
 Sof(S2A)=Sof(C23A)=Sof(H23A)=Sof(C25A)=Sof(H25A)=Sof(C24A)=Sof(H24A)=1-FVAR(1)
 Sof(S2)=Sof(C23)=Sof(H23)=Sof(C25)=Sof(H25)=Sof(C24)=Sof(H24)=FVAR(1)
 Sof(H18A)=Sof(S1A)=Sof(C20A)=Sof(H20A)=Sof(C19A)=Sof(C22A)=Sof(H22A)=
 Sof(C21A)=Sof(H21A)=1-FVAR(2)
 Sof(S1)=Sof(C20)=Sof(H20)=Sof(C19)=Sof(H18)=Sof(C22)=Sof(H22)=Sof(C21)=
 Sof(H21)=FVAR(2)
 Fixed Sof: O8(0.75) H8A(0.75) H8B(0.75) O9(0.5) H9A(0.5) H9B(0.5)
6.a Riding coordinates:
 O8(H8A,H8B), O9(H9A,H9B)
6.b Ternary CH refined with riding coordinates:
 C27(H27), C18(H18), C18(H18A), C17(H17), C28(H28)
6.c Aromatic/amide H refined with riding coordinates:
 C23(H23), N3(H3), N4(H4), C20(H20), C6(H6), C4(H4A), C2(H2), C35(H35),
 C34(H34), C13(H13), C12(H12), C10(H10), C33(H33), C32(H32), C11(H11), C22(H22),
  C21(H21), C25(H25), C24(H24), C23A(H23A), C25A(H25A), C24A(H24A), C20A(H20A),
 C22A(H22A), C21A(H21A)
6.d Idealised Me refined as rotating group:
 C1(H1A,H1B,H1C)
;
_atom_sites_solution_hydrogens   mixed
_atom_sites_solution_primary     dual
_atom_sites_solution_secondary   ?
loop_
_atom_site_label
_atom_site_type_symbol
_atom_site_fract_x
_atom_site_fract_y
_atom_site_fract_z
_atom_site_U_iso_or_equiv
_atom_site_adp_type
_atom_site_occupancy
_atom_site_site_symmetry_order
_atom_site_calc_flag
_atom_site_refinement_flags_posn
_atom_site_refinement_flags_adp
_atom_site_refinement_flags_occupancy
_atom_site_disorder_assembly
_atom_site_disorder_group
Cd1 Cd 0.62228(3) -0.08089(3) 0.07023(2) 0.01854(8) Uani 1 1 d . . . . .
S1 S 0.93974(17) 0.85277(15) 0.57122(11) 0.0302(4) Uani 0.816(5) 1 d D U P A 1
S2 S 0.7126(4) 1.0133(3) 0.4093(3) 0.0321(7) Uani 0.561(6) 1 d . U P B 1
C23 C 0.623(2) 0.959(2) 0.5588(11) 0.044(2) Uani 0.561(6) 1 d D U P B 1
H23 H 0.579609 0.911086 0.604469 0.053 Uiso 0.561(6) 1 calc R U P B 1
O4 O 0.4390(3) -0.1692(3) 0.14421(18) 0.0240(6) Uani 1 1 d . . . . .
O2 O -0.2415(3) -0.1764(3) 0.16186(18) 0.0235(6) Uani 1 1 d . . . . .
O1 O 0.0528(3) -0.3933(3) 0.3153(2) 0.0275(6) Uani 1 1 d . . . . .
O3 O -0.1382(3) -0.0637(3) 0.05755(19) 0.0272(6) Uani 1 1 d . . . . .
O5 O 0.3583(3) -0.0492(3) 0.05057(19) 0.0292(6) Uani 1 1 d . . . . .
N2 N 0.4469(3) 0.2679(3) 0.0275(2) 0.0205(6) Uani 1 1 d . . . . .
N3 N 0.7792(3) 0.4559(3) 0.3334(2) 0.0227(7) Uani 1 1 d . . . . .
H3 H 0.856876 0.511596 0.327514 0.027 Uiso 1 1 calc R U . . .
N1 N 0.6771(3) 0.1081(3) 0.1622(2) 0.0200(6) Uani 1 1 d . . . . .
O7 O 0.4334(3) 0.5632(3) 0.3159(2) 0.0391(8) Uani 1 1 d . . . . .
N4 N 0.5848(3) 0.6007(3) 0.2133(2) 0.0212(6) Uani 1 1 d . . . . .
H4 H 0.653224 0.662132 0.198809 0.025 Uiso 1 1 calc R U . . .
O6 O 0.6108(3) 0.4170(3) 0.4233(2) 0.0425(9) Uani 1 1 d . . . . .
C20 C 0.7680(14) 0.7570(15) 0.6727(7) 0.038(2) Uani 0.816(5) 1 d D U P A 1
H20 H 0.687134 0.709084 0.693329 0.046 Uiso 0.816(5) 1 calc R U P A 1
C6 C 0.1026(3) -0.1353(3) 0.1131(2) 0.0184(7) Uani 1 1 d . . . . .
H6 H 0.110850 -0.077264 0.066427 0.022 Uiso 1 1 calc R U . . .
C5 C 0.2104(4) -0.1786(3) 0.1453(2) 0.0182(7) Uani 1 1 d . . . . .
C7 C -0.0176(3) -0.1782(4) 0.1502(2) 0.0188(7) Uani 1 1 d . . . . .
C4 C 0.1984(4) -0.2675(4) 0.2123(2) 0.0203(7) Uani 1 1 d . . . . .
H4A H 0.271377 -0.298824 0.232459 0.024 Uiso 1 1 calc R U . . .
C2 C -0.0289(4) -0.2639(4) 0.2179(2) 0.0203(7) Uani 1 1 d . . . . .
H2 H -0.110476 -0.292187 0.243550 0.024 Uiso 1 1 calc R U . . .
C31 C 0.5309(4) 0.4931(3) 0.1500(2) 0.0195(7) Uani 1 1 d . . . . .
C3 C 0.0788(4) -0.3087(4) 0.2486(2) 0.0204(7) Uani 1 1 d . . . . .
C9 C 0.3446(3) -0.1290(4) 0.1100(2) 0.0192(7) Uani 1 1 d . . . . .
C35 C 0.6133(4) 0.4666(4) 0.0878(3) 0.0217(7) Uani 1 1 d . . . . .
H35 H 0.699821 0.524925 0.086211 0.026 Uiso 1 1 calc R U . . .
C8 C -0.1388(4) -0.1355(3) 0.1203(2) 0.0190(7) Uani 1 1 d . . . . .
C14 C 0.7431(4) 0.3368(3) 0.2793(2) 0.0196(7) Uani 1 1 d . . . . .
C34 C 0.5682(4) 0.3555(4) 0.0289(3) 0.0237(8) Uani 1 1 d . . . . .
H34 H 0.625615 0.339509 -0.012926 0.028 Uiso 1 1 calc R U . . .
C13 C 0.6183(4) 0.2455(4) 0.2743(3) 0.0298(9) Uani 1 1 d . . . . .
H13 H 0.553129 0.259070 0.310577 0.036 Uiso 1 1 calc R U . . .
C12 C 0.8334(4) 0.3109(4) 0.2235(3) 0.0285(9) Uani 1 1 d . . . . .
H12 H 0.919585 0.371015 0.224561 0.034 Uiso 1 1 calc R U . . .
C10 C 0.5914(4) 0.1349(4) 0.2157(3) 0.0299(9) Uani 1 1 d . . . . .
H10 H 0.505741 0.073197 0.212963 0.036 Uiso 1 1 calc R U . . .
C16 C 0.7044(4) 0.4936(4) 0.3947(3) 0.0240(8) Uani 1 1 d . . . . .
C33 C 0.3660(4) 0.2975(4) 0.0843(3) 0.0242(8) Uani 1 1 d . . . . .
H33 H 0.278873 0.239002 0.082820 0.029 Uiso 1 1 calc R U . . .
C27 C 0.6072(4) 0.7578(4) 0.4520(3) 0.0248(8) Uani 1 1 d . . . . .
H27 H 0.509055 0.718372 0.452902 0.030 Uiso 1 1 calc R U . . .
C32 C 0.4015(4) 0.4082(4) 0.1453(3) 0.0234(8) Uani 1 1 d . . . . .
H32 H 0.339395 0.425625 0.182738 0.028 Uiso 1 1 calc R U . . .
C11 C 0.7965(4) 0.1973(4) 0.1668(3) 0.0274(8) Uani 1 1 d . . . . .
H11 H 0.859090 0.181556 0.129145 0.033 Uiso 1 1 calc R U . . .
C26 C 0.6464(4) 0.9019(4) 0.4760(3) 0.0300(8) Uani 1 1 d D U . . .
C19 C 0.7864(9) 0.7493(19) 0.5861(5) 0.0243(11) Uani 0.816(5) 1 d D U P A 1
C29 C 0.5423(4) 0.6206(4) 0.2958(3) 0.0232(8) Uani 1 1 d . . . . .
C18 C 0.6888(4) 0.6786(4) 0.5078(3) 0.0241(8) Uani 1 1 d D . . . .
H18 H 0.625498 0.599770 0.528341 0.029 Uiso 0.816(5) 1 calc R U P A 1
H18A H 0.627349 0.600647 0.530685 0.029 Uiso 0.184(5) 1 calc R U P A 2
C17 C 0.7412(4) 0.6394(4) 0.4196(3) 0.0237(8) Uani 1 1 d . . . . .
H17 H 0.838833 0.682784 0.419691 0.028 Uiso 1 1 calc R U . . .
C28 C 0.6519(4) 0.7122(4) 0.3628(3) 0.0235(8) Uani 1 1 d . . . . .
H28 H 0.707317 0.787029 0.333153 0.028 Uiso 1 1 calc R U . . .
C22 C 0.9743(7) 0.9003(6) 0.6867(4) 0.0329(13) Uani 0.816(5) 1 d D U P A 1
H22 H 1.054535 0.961925 0.714253 0.039 Uiso 0.816(5) 1 calc R U P A 1
C1 C 0.1481(5) -0.4606(5) 0.3418(4) 0.0392(11) Uani 1 1 d . . . . .
H1A H 0.168162 -0.504848 0.287958 0.059 Uiso 1 1 calc R U . . .
H1B H 0.111308 -0.525288 0.383796 0.059 Uiso 1 1 calc R U . . .
H1C H 0.230221 -0.397921 0.371964 0.059 Uiso 1 1 calc R U . . .
C21 C 0.8729(7) 0.8388(6) 0.7324(4) 0.0333(12) Uani 0.816(5) 1 d D U P A 1
H21 H 0.872963 0.849743 0.796255 0.040 Uiso 0.816(5) 1 calc R U P A 1
C25 C 0.7241(13) 1.1378(14) 0.4893(7) 0.0377(18) Uani 0.561(6) 1 d D U P B 1
H25 H 0.763765 1.227082 0.481114 0.045 Uiso 0.561(6) 1 calc R U P B 1
C24 C 0.6713(11) 1.0966(11) 0.5651(7) 0.0345(17) Uani 0.561(6) 1 d D U P B 1
H24 H 0.667270 1.152344 0.615873 0.041 Uiso 0.561(6) 1 calc R U P B 1
S2A S 0.6389(6) 0.9709(6) 0.5789(3) 0.0381(10) Uani 0.439(6) 1 d . U P B 2
C23A C 0.727(2) 0.996(2) 0.4242(16) 0.043(3) Uani 0.439(6) 1 d D U P B 2
H23A H 0.765627 0.976388 0.372132 0.051 Uiso 0.439(6) 1 calc R U P B 2
C25A C 0.7054(15) 1.1237(15) 0.5500(10) 0.0387(19) Uani 0.439(6) 1 d D U P B 2
H25A H 0.716929 1.198237 0.590993 0.046 Uiso 0.439(6) 1 calc R U P B 2
C24A C 0.7413(17) 1.1341(17) 0.4658(9) 0.035(2) Uani 0.439(6) 1 d D U P B 2
H24A H 0.770201 1.212716 0.437158 0.043 Uiso 0.439(6) 1 calc R U P B 2
O8 O 0.0302(9) 0.4604(7) 0.0291(5) 0.096(3) Uani 0.75 1 d . . P C -1
H8A H 0.071699 0.401969 0.038923 0.144 Uiso 0.75 1 d R U P C -1
H8B H 0.071879 0.532050 0.062753 0.144 Uiso 0.75 1 d R U P C -1
O9 O 0.0835(12) 0.3923(14) 0.0848(9) 0.111(4) Uani 0.5 1 d . . P C 1
H9A H -0.002542 0.361136 0.083836 0.166 Uiso 0.5 1 d R U P C 1
H9B H 0.119228 0.422406 0.139876 0.166 Uiso 0.5 1 d R U P C 1
S1A S 0.7578(14) 0.7506(15) 0.6923(7) 0.0319(19) Uani 0.184(5) 1 d D U P A 2
C20A C 0.919(3) 0.823(3) 0.5817(19) 0.034(3) Uani 0.184(5) 1 d D U P A 2
H20A H 0.969143 0.814339 0.533220 0.041 Uiso 0.184(5) 1 calc R U P A 2
C19A C 0.794(4) 0.753(9) 0.5815(18) 0.030(3) Uani 0.184(5) 1 d D U P A 2
C22A C 0.901(3) 0.877(3) 0.7271(17) 0.034(3) Uani 0.184(5) 1 d D U P A 2
H22A H 0.924731 0.916418 0.787574 0.041 Uiso 0.184(5) 1 calc R U P A 2
C21A C 0.975(3) 0.914(3) 0.6585(17) 0.035(3) Uani 0.184(5) 1 d D U P A 2
H21A H 1.050838 0.987495 0.661219 0.042 Uiso 0.184(5) 1 calc R U P A 2

loop_
_atom_site_aniso_label
_atom_site_aniso_U_11
_atom_site_aniso_U_22
_atom_site_aniso_U_33
_atom_site_aniso_U_23
_atom_site_aniso_U_13
_atom_site_aniso_U_12
Cd1 0.01376(13) 0.01782(13) 0.02225(14) -0.00053(9) 0.00111(9) 0.00248(9)
S1 0.0255(8) 0.0305(9) 0.0264(7) -0.0001(6) 0.0012(5) -0.0038(6)
S2 0.0372(13) 0.0218(12) 0.0368(15) 0.0027(9) 0.0014(10) 0.0087(9)
C23 0.052(4) 0.038(4) 0.044(5) 0.006(4) 0.002(4) 0.019(4)
O4 0.0170(13) 0.0236(14) 0.0303(14) 0.0007(11) 0.0054(11) 0.0035(10)
O2 0.0150(12) 0.0272(14) 0.0288(14) 0.0064(11) 0.0066(10) 0.0048(10)
O1 0.0193(13) 0.0304(15) 0.0351(15) 0.0153(12) 0.0049(11) 0.0081(11)
O3 0.0238(14) 0.0310(15) 0.0294(14) 0.0115(12) 0.0039(11) 0.0102(12)
O5 0.0203(14) 0.0359(16) 0.0278(14) 0.0091(12) 0.0048(11) 0.0005(12)
N2 0.0175(15) 0.0176(15) 0.0237(15) -0.0016(12) 0.0018(12) 0.0013(12)
N3 0.0205(16) 0.0174(15) 0.0276(16) -0.0026(12) 0.0063(13) 0.0010(12)
N1 0.0193(15) 0.0174(15) 0.0210(15) -0.0011(12) 0.0007(12) 0.0026(12)
O7 0.0263(16) 0.0438(19) 0.0369(17) -0.0134(14) 0.0130(13) -0.0066(14)
N4 0.0179(15) 0.0175(15) 0.0249(16) -0.0019(12) 0.0029(12) 0.0007(12)
O6 0.047(2) 0.0237(15) 0.053(2) -0.0067(14) 0.0312(16) -0.0011(14)
C20 0.040(3) 0.038(3) 0.033(4) 0.004(3) 0.007(3) 0.004(3)
C6 0.0152(16) 0.0189(17) 0.0185(16) 0.0007(13) 0.0016(13) 0.0014(13)
C5 0.0170(16) 0.0173(16) 0.0180(16) -0.0023(13) 0.0034(13) 0.0017(13)
C7 0.0151(16) 0.0207(17) 0.0191(16) -0.0019(13) 0.0010(13) 0.0038(13)
C4 0.0146(16) 0.0205(17) 0.0250(18) -0.0002(14) 0.0022(13) 0.0041(13)
C2 0.0147(16) 0.0216(18) 0.0235(18) 0.0033(14) 0.0023(13) 0.0034(13)
C31 0.0208(18) 0.0160(17) 0.0209(17) 0.0000(13) 0.0017(14) 0.0044(14)
C3 0.0195(17) 0.0208(18) 0.0200(17) 0.0037(14) 0.0030(13) 0.0039(14)
C9 0.0109(15) 0.0197(17) 0.0230(17) -0.0054(14) 0.0006(13) 0.0000(13)
C35 0.0175(17) 0.0195(17) 0.0248(18) -0.0006(14) 0.0047(14) -0.0002(14)
C8 0.0191(17) 0.0167(16) 0.0194(17) -0.0017(13) 0.0003(13) 0.0035(13)
C14 0.0216(18) 0.0165(17) 0.0199(17) 0.0002(13) 0.0009(13) 0.0049(14)
C34 0.0219(19) 0.0249(19) 0.0238(18) -0.0001(15) 0.0064(14) 0.0053(15)
C13 0.027(2) 0.025(2) 0.034(2) -0.0069(16) 0.0111(17) 0.0010(16)
C12 0.023(2) 0.026(2) 0.032(2) -0.0089(16) 0.0103(16) -0.0010(16)
C10 0.026(2) 0.026(2) 0.032(2) -0.0055(17) 0.0085(17) -0.0018(16)
C16 0.0245(19) 0.0217(18) 0.0251(19) -0.0027(15) 0.0075(15) 0.0051(15)
C33 0.0198(18) 0.0222(19) 0.0263(19) 0.0013(15) 0.0019(14) -0.0005(14)
C27 0.0237(19) 0.026(2) 0.0228(18) -0.0031(15) 0.0027(15) 0.0055(15)
C32 0.0216(18) 0.0257(19) 0.0212(18) -0.0005(15) 0.0049(14) 0.0037(15)
C11 0.0226(19) 0.027(2) 0.030(2) -0.0050(16) 0.0086(16) 0.0031(16)
C26 0.035(2) 0.031(2) 0.0265(19) -0.0035(16) -0.0016(16) 0.0163(17)
C19 0.026(2) 0.021(2) 0.027(2) 0.002(2) 0.0038(18) 0.009(2)
C29 0.0219(18) 0.0229(19) 0.0232(18) -0.0005(14) 0.0035(14) 0.0041(15)
C18 0.0228(19) 0.0214(18) 0.0269(19) -0.0015(15) 0.0039(15) 0.0050(15)
C17 0.0219(18) 0.0202(18) 0.0270(19) -0.0039(15) 0.0048(15) 0.0034(14)
C28 0.0227(19) 0.0219(18) 0.0225(18) -0.0017(14) 0.0049(14) 0.0009(15)
C22 0.034(2) 0.037(3) 0.021(2) -0.001(2) -0.001(2) 0.001(2)
C1 0.033(2) 0.037(3) 0.054(3) 0.024(2) 0.010(2) 0.016(2)
C21 0.038(3) 0.036(3) 0.023(2) 0.008(2) 0.003(2) 0.006(2)
C25 0.042(3) 0.031(3) 0.041(4) 0.003(3) 0.006(3) 0.011(3)
C24 0.041(3) 0.036(3) 0.030(3) -0.003(3) 0.004(3) 0.019(3)
S2A 0.054(2) 0.0352(18) 0.0316(19) -0.0008(15) 0.0034(16) 0.0237(16)
C23A 0.049(4) 0.035(4) 0.044(5) -0.001(4) 0.004(4) 0.014(4)
C25A 0.048(4) 0.037(3) 0.038(3) 0.010(3) 0.007(3) 0.022(3)
C24A 0.042(4) 0.031(3) 0.036(4) 0.010(3) 0.005(3) 0.015(3)
O8 0.129(7) 0.070(5) 0.066(5) -0.017(4) 0.020(5) -0.005(5)
O9 0.069(8) 0.161(13) 0.093(9) 0.005(9) 0.006(7) 0.022(8)
S1A 0.037(3) 0.032(3) 0.026(3) 0.006(3) 0.010(3) 0.006(2)
C20A 0.034(4) 0.034(4) 0.027(4) 0.003(4) 0.003(4) 0.000(4)
C19A 0.031(4) 0.029(4) 0.028(4) 0.004(4) 0.004(4) 0.005(4)
C22A 0.037(4) 0.035(5) 0.027(4) 0.002(4) 0.005(4) 0.003(4)
C21A 0.036(4) 0.036(4) 0.027(4) 0.001(4) 0.002(4) 0.000(4)

_geom_special_details            
;
 All esds (except the esd in the dihedral angle between two l.s. planes)
 are estimated using the full covariance matrix.  The cell esds are taken
 into account individually in the estimation of esds in distances, angles
 and torsion angles; correlations between esds in cell parameters are only
 used when they are defined by crystal symmetry.  An approximate (isotropic)
 treatment of cell esds is used for estimating esds involving l.s. planes.
;
loop_
_geom_bond_atom_site_label_1
_geom_bond_atom_site_label_2
_geom_bond_distance
_geom_bond_site_symmetry_2
_geom_bond_publ_flag
Cd1 O4 2.306(3) . ?
Cd1 O2 2.356(3) 1_655 ?
Cd1 O3 2.500(3) 1_655 ?
Cd1 O5 2.321(3) 2_655 ?
Cd1 N2 2.306(3) 2_655 ?
Cd1 N1 2.279(3) . ?
S1 C19 1.722(8) . ?
S1 C22 1.736(6) . ?
S2 C26 1.639(6) . ?
S2 C25 1.709(13) . ?
C23 H23 0.9500 . ?
C23 C26 1.421(17) . ?
C23 C24 1.41(2) . ?
O4 C9 1.263(4) . ?
O2 C8 1.278(4) . ?
O1 C3 1.375(4) . ?
O1 C1 1.430(5) . ?
O3 C8 1.240(4) . ?
O5 C9 1.252(5) . ?
N2 C34 1.350(5) . ?
N2 C33 1.343(5) . ?
N3 H3 0.8800 . ?
N3 C14 1.407(5) . ?
N3 C16 1.377(5) . ?
N1 C10 1.339(5) . ?
N1 C11 1.338(5) . ?
O7 C29 1.211(5) . ?
N4 H4 0.8800 . ?
N4 C31 1.394(5) . ?
N4 C29 1.373(5) . ?
O6 C16 1.219(5) . ?
C20 H20 0.9500 . ?
C20 C19 1.321(12) . ?
C20 C21 1.396(13) . ?
C6 H6 0.9500 . ?
C6 C5 1.395(5) . ?
C6 C7 1.397(5) . ?
C5 C4 1.405(5) . ?
C5 C9 1.518(5) . ?
C7 C2 1.389(5) . ?
C7 C8 1.507(5) . ?
C4 H4A 0.9500 . ?
C4 C3 1.383(5) . ?
C2 H2 0.9500 . ?
C2 C3 1.397(5) . ?
C31 C35 1.399(5) . ?
C31 C32 1.399(5) . ?
C35 H35 0.9500 . ?
C35 C34 1.378(5) . ?
C14 C13 1.389(5) . ?
C14 C12 1.395(5) . ?
C34 H34 0.9500 . ?
C13 H13 0.9500 . ?
C13 C10 1.378(6) . ?
C12 H12 0.9500 . ?
C12 C11 1.379(5) . ?
C10 H10 0.9500 . ?
C16 C17 1.516(5) . ?
C33 H33 0.9500 . ?
C33 C32 1.391(5) . ?
C27 H27 1.0000 . ?
C27 C26 1.495(6) . ?
C27 C18 1.579(6) . ?
C27 C28 1.550(5) . ?
C32 H32 0.9500 . ?
C11 H11 0.9500 . ?
C26 S2A 1.681(6) . ?
C26 C23A 1.437(19) . ?
C19 C18 1.487(6) . ?
C29 C28 1.521(5) . ?
C18 H18 1.0000 . ?
C18 H18A 1.0000 . ?
C18 C17 1.552(5) . ?
C18 C19A 1.488(15) . ?
C17 H17 1.0000 . ?
C17 C28 1.591(6) . ?
C28 H28 1.0000 . ?
C22 H22 0.9500 . ?
C22 C21 1.352(8) . ?
C1 H1A 0.9800 . ?
C1 H1B 0.9800 . ?
C1 H1C 0.9800 . ?
C21 H21 0.9500 . ?
C25 H25 0.9500 . ?
C25 C24 1.344(12) . ?
C24 H24 0.9500 . ?
S2A C25A 1.686(16) . ?
C23A H23A 0.9500 . ?
C23A C24A 1.53(3) . ?
C25A H25A 0.9500 . ?
C25A C24A 1.344(14) . ?
C24A H24A 0.9500 . ?
O8 H8A 0.8698 . ?
O8 H8B 0.8700 . ?
O8 O9 1.318(14) . ?
O9 H9A 0.8699 . ?
O9 H9B 0.8698 . ?
S1A C19A 1.72(2) . ?
S1A C22A 1.727(18) . ?
C20A H20A 0.9500 . ?
C20A C19A 1.32(2) . ?
C20A C21A 1.42(2) . ?
C22A H22A 0.9500 . ?
C22A C21A 1.350(18) . ?
C21A H21A 0.9500 . ?

loop_
_geom_angle_atom_site_label_1
_geom_angle_atom_site_label_2
_geom_angle_atom_site_label_3
_geom_angle
_geom_angle_site_symmetry_1
_geom_angle_site_symmetry_3
_geom_angle_publ_flag
O4 Cd1 O2 92.54(9) . 1_655 ?
O4 Cd1 O3 146.24(9) . 1_655 ?
O4 Cd1 O5 129.52(10) . 2_655 ?
O2 Cd1 O3 53.72(9) 1_655 1_655 ?
O5 Cd1 O2 137.93(9) 2_655 1_655 ?
O5 Cd1 O3 84.21(9) 2_655 1_655 ?
N2 Cd1 O4 87.22(10) 2_655 . ?
N2 Cd1 O2 89.90(10) 2_655 1_655 ?
N2 Cd1 O3 91.13(10) 2_655 1_655 ?
N2 Cd1 O5 91.27(11) 2_655 2_655 ?
N1 Cd1 O4 91.27(10) . . ?
N1 Cd1 O2 94.18(10) . 1_655 ?
N1 Cd1 O3 92.35(10) . 1_655 ?
N1 Cd1 O5 86.59(11) . 2_655 ?
N1 Cd1 N2 175.71(11) . 2_655 ?
C19 S1 C22 91.2(3) . . ?
C26 S2 C25 92.5(5) . . ?
C26 C23 H23 123.9 . . ?
C24 C23 H23 123.9 . . ?
C24 C23 C26 112.1(16) . . ?
C9 O4 Cd1 107.5(2) . . ?
C8 O2 Cd1 95.2(2) . 1_455 ?
C3 O1 C1 118.6(3) . . ?
C8 O3 Cd1 89.4(2) . 1_455 ?
C9 O5 Cd1 174.3(3) . 2_655 ?
C34 N2 Cd1 122.3(3) . 2_655 ?
C33 N2 Cd1 121.3(2) . 2_655 ?
C33 N2 C34 116.4(3) . . ?
C14 N3 H3 116.9 . . ?
C16 N3 H3 116.9 . . ?
C16 N3 C14 126.1(3) . . ?
C10 N1 Cd1 121.4(2) . . ?
C11 N1 Cd1 122.3(3) . . ?
C11 N1 C10 116.3(3) . . ?
C31 N4 H4 116.6 . . ?
C29 N4 H4 116.6 . . ?
C29 N4 C31 126.7(3) . . ?
C19 C20 H20 121.5 . . ?
C19 C20 C21 116.9(10) . . ?
C21 C20 H20 121.5 . . ?
C5 C6 H6 120.4 . . ?
C5 C6 C7 119.2(3) . . ?
C7 C6 H6 120.4 . . ?
C6 C5 C4 121.0(3) . . ?
C6 C5 C9 120.7(3) . . ?
C4 C5 C9 118.2(3) . . ?
C6 C7 C8 122.9(3) . . ?
C2 C7 C6 119.9(3) . . ?
C2 C7 C8 117.2(3) . . ?
C5 C4 H4A 120.5 . . ?
C3 C4 C5 119.0(3) . . ?
C3 C4 H4A 120.5 . . ?
C7 C2 H2 119.8 . . ?
C7 C2 C3 120.5(3) . . ?
C3 C2 H2 119.8 . . ?
N4 C31 C35 117.5(3) . . ?
N4 C31 C32 124.9(3) . . ?
C35 C31 C32 117.6(3) . . ?
O1 C3 C4 125.7(3) . . ?
O1 C3 C2 114.0(3) . . ?
C4 C3 C2 120.4(3) . . ?
O4 C9 C5 117.4(3) . . ?
O5 C9 O4 123.0(3) . . ?
O5 C9 C5 119.6(3) . . ?
C31 C35 H35 120.2 . . ?
C34 C35 C31 119.6(3) . . ?
C34 C35 H35 120.2 . . ?
O2 C8 C7 117.5(3) . . ?
O3 C8 O2 121.6(3) . . ?
O3 C8 C7 121.0(3) . . ?
C13 C14 N3 123.3(3) . . ?
C13 C14 C12 117.6(3) . . ?
C12 C14 N3 119.0(3) . . ?
N2 C34 C35 123.6(4) . . ?
N2 C34 H34 118.2 . . ?
C35 C34 H34 118.2 . . ?
C14 C13 H13 120.8 . . ?
C10 C13 C14 118.4(4) . . ?
C10 C13 H13 120.8 . . ?
C14 C12 H12 120.3 . . ?
C11 C12 C14 119.5(4) . . ?
C11 C12 H12 120.3 . . ?
N1 C10 C13 124.7(4) . . ?
N1 C10 H10 117.6 . . ?
C13 C10 H10 117.6 . . ?
N3 C16 C17 114.9(3) . . ?
O6 C16 N3 122.9(4) . . ?
O6 C16 C17 122.1(4) . . ?
N2 C33 H33 117.9 . . ?
N2 C33 C32 124.3(3) . . ?
C32 C33 H33 117.9 . . ?
C26 C27 H27 110.7 . . ?
C26 C27 C18 116.6(3) . . ?
C26 C27 C28 116.3(3) . . ?
C18 C27 H27 110.7 . . ?
C28 C27 H27 110.7 . . ?
C28 C27 C18 90.2(3) . . ?
C31 C32 H32 120.8 . . ?
C33 C32 C31 118.4(4) . . ?
C33 C32 H32 120.8 . . ?
N1 C11 C12 123.5(4) . . ?
N1 C11 H11 118.3 . . ?
C12 C11 H11 118.3 . . ?
C23 C26 S2 111.3(10) . . ?
C23 C26 C27 123.5(11) . . ?
C27 C26 S2 125.1(3) . . ?
C27 C26 S2A 124.0(4) . . ?
C23A C26 C27 123.8(12) . . ?
C23A C26 S2A 110.2(11) . . ?
C20 C19 S1 109.7(6) . . ?
C20 C19 C18 128.2(8) . . ?
C18 C19 S1 121.7(6) . . ?
O7 C29 N4 123.9(4) . . ?
O7 C29 C28 123.3(3) . . ?
N4 C29 C28 112.5(3) . . ?
C27 C18 H18 109.4 . . ?
C27 C18 H18A 110.5 . . ?
C19 C18 C27 117.9(9) . . ?
C19 C18 H18 109.3 . . ?
C19 C18 C17 119.2(5) . . ?
C17 C18 C27 90.1(3) . . ?
C17 C18 H18 109.4 . . ?
C17 C18 H18A 110.5 . . ?
C19A C18 C27 117(5) . . ?
C19A C18 H18A 111.2 . . ?
C19A C18 C17 115.4(19) . . ?
C16 C17 C18 114.6(3) . . ?
C16 C17 H17 112.1 . . ?
C16 C17 C28 114.4(3) . . ?
C18 C17 H17 112.1 . . ?
C18 C17 C28 89.7(3) . . ?
C28 C17 H17 112.1 . . ?
C27 C28 C17 89.8(3) . . ?
C27 C28 H28 112.0 . . ?
C29 C28 C27 115.9(3) . . ?
C29 C28 C17 113.3(3) . . ?
C29 C28 H28 112.0 . . ?
C17 C28 H28 112.0 . . ?
S1 C22 H22 124.2 . . ?
C21 C22 S1 111.5(5) . . ?
C21 C22 H22 124.2 . . ?
O1 C1 H1A 109.5 . . ?
O1 C1 H1B 109.5 . . ?
O1 C1 H1C 109.5 . . ?
H1A C1 H1B 109.5 . . ?
H1A C1 H1C 109.5 . . ?
H1B C1 H1C 109.5 . . ?
C20 C21 H21 124.7 . . ?
C22 C21 C20 110.6(7) . . ?
C22 C21 H21 124.7 . . ?
S2 C25 H25 123.4 . . ?
C24 C25 S2 113.3(10) . . ?
C24 C25 H25 123.4 . . ?
C23 C24 H24 124.7 . . ?
C25 C24 C23 110.7(12) . . ?
C25 C24 H24 124.7 . . ?
C26 S2A C25A 93.4(6) . . ?
C26 C23A H23A 125.2 . . ?
C26 C23A C24A 109.5(18) . . ?
C24A C23A H23A 125.2 . . ?
S2A C25A H25A 121.9 . . ?
C24A C25A S2A 116.2(13) . . ?
C24A C25A H25A 121.9 . . ?
C23A C24A H24A 126.2 . . ?
C25A C24A C23A 107.7(16) . . ?
C25A C24A H24A 126.2 . . ?
H8A O8 H8B 109.5 . . ?
O9 O8 H8A 29.0 . . ?
O9 O8 H8B 90.6 . . ?
O8 O9 H9A 73.8 . . ?
O8 O9 H9B 122.7 . . ?
H9A O9 H9B 109.5 . . ?
C19A S1A C22A 91.3(13) . . ?
C19A C20A H20A 122.1 . . ?
C19A C20A C21A 116(3) . . ?
C21A C20A H20A 121.7 . . ?
C18 C19A S1A 119.3(17) . . ?
C20A C19A C18 133(2) . . ?
C20A C19A S1A 107.9(14) . . ?
S1A C22A H22A 123.9 . . ?
C21A C22A S1A 112.2(17) . . ?
C21A C22A H22A 123.9 . . ?
C20A C21A H21A 125.7 . . ?
C22A C21A C20A 109(2) . . ?
C22A C21A H21A 125.7 . . ?

loop_
_geom_torsion_atom_site_label_1
_geom_torsion_atom_site_label_2
_geom_torsion_atom_site_label_3
_geom_torsion_atom_site_label_4
_geom_torsion
_geom_torsion_site_symmetry_1
_geom_torsion_site_symmetry_2
_geom_torsion_site_symmetry_3
_geom_torsion_site_symmetry_4
_geom_torsion_publ_flag
Cd1 O4 C9 O5 -3.9(4) . . . . ?
Cd1 O4 C9 C5 177.6(2) . . . . ?
Cd1 O2 C8 O3 3.4(4) 1_455 . . . ?
Cd1 O2 C8 C7 -176.4(3) 1_455 . . . ?
Cd1 O3 C8 O2 -3.2(4) 1_455 . . . ?
Cd1 O3 C8 C7 176.6(3) 1_455 . . . ?
Cd1 N2 C34 C35 -178.6(3) 2_655 . . . ?
Cd1 N2 C33 C32 179.7(3) 2_655 . . . ?
Cd1 N1 C10 C13 178.6(3) . . . . ?
Cd1 N1 C11 C12 -178.4(3) . . . . ?
S1 C19 C18 C27 -76.9(15) . . . . ?
S1 C19 C18 C17 30.5(19) . . . . ?
S1 C22 C21 C20 -1.5(11) . . . . ?
S2 C25 C24 C23 1.4(16) . . . . ?
N2 C33 C32 C31 -1.8(6) . . . . ?
N3 C14 C13 C10 176.8(4) . . . . ?
N3 C14 C12 C11 -176.8(4) . . . . ?
N3 C16 C17 C18 -162.5(3) . . . . ?
N3 C16 C17 C28 95.8(4) . . . . ?
O7 C29 C28 C27 -15.5(6) . . . . ?
O7 C29 C28 C17 86.3(5) . . . . ?
N4 C31 C35 C34 174.7(3) . . . . ?
N4 C31 C32 C33 -173.6(4) . . . . ?
N4 C29 C28 C27 170.5(3) . . . . ?
N4 C29 C28 C17 -87.7(4) . . . . ?
O6 C16 C17 C18 21.3(6) . . . . ?
O6 C16 C17 C28 -80.3(5) . . . . ?
C20 C19 C18 C27 95(2) . . . . ?
C20 C19 C18 C17 -157.9(18) . . . . ?
C6 C5 C4 C3 -2.2(5) . . . . ?
C6 C5 C9 O4 177.8(3) . . . . ?
C6 C5 C9 O5 -0.7(5) . . . . ?
C6 C7 C2 C3 -0.7(5) . . . . ?
C6 C7 C8 O2 -176.9(3) . . . . ?
C6 C7 C8 O3 3.3(5) . . . . ?
C5 C6 C7 C2 -0.5(5) . . . . ?
C5 C6 C7 C8 179.4(3) . . . . ?
C5 C4 C3 O1 -178.9(3) . . . . ?
C5 C4 C3 C2 0.9(5) . . . . ?
C7 C6 C5 C4 2.0(5) . . . . ?
C7 C6 C5 C9 -177.0(3) . . . . ?
C7 C2 C3 O1 -179.7(3) . . . . ?
C7 C2 C3 C4 0.5(6) . . . . ?
C4 C5 C9 O4 -1.1(5) . . . . ?
C4 C5 C9 O5 -179.7(3) . . . . ?
C2 C7 C8 O2 3.0(5) . . . . ?
C2 C7 C8 O3 -176.9(3) . . . . ?
C31 N4 C29 O7 -18.4(7) . . . . ?
C31 N4 C29 C28 155.6(4) . . . . ?
C31 C35 C34 N2 -0.3(6) . . . . ?
C9 C5 C4 C3 176.8(3) . . . . ?
C35 C31 C32 C33 4.9(5) . . . . ?
C8 C7 C2 C3 179.4(3) . . . . ?
C14 N3 C16 O6 16.2(7) . . . . ?
C14 N3 C16 C17 -159.9(4) . . . . ?
C14 C13 C10 N1 -0.1(7) . . . . ?
C14 C12 C11 N1 -0.3(7) . . . . ?
C34 N2 C33 C32 -2.4(6) . . . . ?
C13 C14 C12 C11 -0.3(6) . . . . ?
C12 C14 C13 C10 0.5(6) . . . . ?
C10 N1 C11 C12 0.8(6) . . . . ?
C16 N3 C14 C13 6.8(6) . . . . ?
C16 N3 C14 C12 -176.9(4) . . . . ?
C16 C17 C28 C27 120.3(3) . . . . ?
C16 C17 C28 C29 2.0(4) . . . . ?
C33 N2 C34 C35 3.5(6) . . . . ?
C27 C26 S2A C25A 176.8(6) . . . . ?
C27 C26 C23A C24A 177.2(10) . . . . ?
C27 C18 C17 C16 -120.1(3) . . . . ?
C27 C18 C17 C28 -3.2(3) . . . . ?
C27 C18 C19A S1A 99(7) . . . . ?
C27 C18 C19A C20A -83(12) . . . . ?
C32 C31 C35 C34 -4.0(6) . . . . ?
C11 N1 C10 C13 -0.6(6) . . . . ?
C26 S2 C25 C24 -3.5(10) . . . . ?
C26 C23 C24 C25 1.8(19) . . . . ?
C26 C27 C18 C19 7.0(6) . . . . ?
C26 C27 C18 C17 -116.6(4) . . . . ?
C26 C27 C18 C19A 2.4(14) . . . . ?
C26 C27 C28 C29 -127.1(4) . . . . ?
C26 C27 C28 C17 116.9(4) . . . . ?
C26 S2A C25A C24A -2.2(13) . . . . ?
C26 C23A C24A C25A 16(2) . . . . ?
C19 S1 C22 C21 0.2(9) . . . . ?
C19 C20 C21 C22 3(2) . . . . ?
C19 C18 C17 C16 117.4(10) . . . . ?
C19 C18 C17 C28 -125.7(10) . . . . ?
C29 N4 C31 C35 -157.1(4) . . . . ?
C29 N4 C31 C32 21.5(6) . . . . ?
C18 C27 C26 S2 113.8(4) . . . . ?
C18 C27 C26 C23 -70.1(12) . . . . ?
C18 C27 C26 S2A -61.2(6) . . . . ?
C18 C27 C26 C23A 101.3(12) . . . . ?
C18 C27 C28 C29 112.8(4) . . . . ?
C18 C27 C28 C17 -3.2(3) . . . . ?
C18 C17 C28 C27 3.2(3) . . . . ?
C18 C17 C28 C29 -115.0(3) . . . . ?
C17 C18 C19A S1A -157(5) . . . . ?
C17 C18 C19A C20A 22(13) . . . . ?
C28 C27 C26 S2 9.2(6) . . . . ?
C28 C27 C26 C23 -174.7(11) . . . . ?
C28 C27 C26 S2A -165.9(4) . . . . ?
C28 C27 C26 C23A -3.3(13) . . . . ?
C28 C27 C18 C19 126.9(5) . . . . ?
C28 C27 C18 C17 3.3(3) . . . . ?
C28 C27 C18 C19A 122.3(14) . . . . ?
C22 S1 C19 C20 1.3(16) . . . . ?
C22 S1 C19 C18 174.3(15) . . . . ?
C1 O1 C3 C4 -9.7(6) . . . . ?
C1 O1 C3 C2 170.5(4) . . . . ?
C21 C20 C19 S1 -2(2) . . . . ?
C21 C20 C19 C18 -174.9(15) . . . . ?
C25 S2 C26 C23 4.4(11) . . . . ?
C25 S2 C26 C27 -179.1(6) . . . . ?
C24 C23 C26 S2 -4.4(17) . . . . ?
C24 C23 C26 C27 179.0(9) . . . . ?
S2A C26 C23A C24A -18.2(18) . . . . ?
S2A C25A C24A C23A -7.8(19) . . . . ?
C23A C26 S2A C25A 12.2(12) . . . . ?
S1A C22A C21A C20A -8(4) . . . . ?
C19A C18 C17 C16 119(5) . . . . ?
C19A C18 C17 C28 -124(5) . . . . ?
C19A S1A C22A C21A -3(5) . . . . ?
C19A C20A C21A C22A 20(7) . . . . ?
C22A S1A C19A C18 -168(7) . . . . ?
C22A S1A C19A C20A 14(7) . . . . ?
C21A C20A C19A C18 160(9) . . . . ?
C21A C20A C19A S1A -22(9) . . . . ?

_shelx_res_file                  
;
TITL mo_w230615b_0m_a.res in P-1
    mo_w230615b_0m.res
    created by SHELXL-2018/3 at 16:45:41 on 04-Sep-2023
REM Old TITL mo_w230615b_0m_a.res in P-1
REM SHELXT solution in P-1: R1 0.094, Rweak 0.004, Alpha 0.031
REM <I/s> 0.000 for 0 systematic absences, Orientation as input
REM Formula found by SHELXT: Cd C33 N4 O9 S
CELL 0.71073 10.5185 10.725 14.858 93.035 95.697 106.48
ZERR 2 0.0018 0.0018 0.0025 0.005 0.006 0.005
LATT 1
SFAC C H Cd N O S
UNIT 70 55 2 4 16.5 4
RIGU 0.01 0.02 S2 C23 C26 C25 C24 S2A C23A C25A C24A
SADI C25A C24A C25 C24
SIMU 0.01 0.02 2 S2 C23 H23 C25 H25 C24 H24 S2A C23A C25A H25A C24A H24A =
 C26 H23A
SADI C26 C23A C26 C23
SADI S1 C19 S1A C19A
SADI 0.04 C20 C22 C20A C22A
SADI 0.04 S1 C21 S1A C21A
SADI S1 C22 S1A C22A
SADI 0.04 S1 C18 S1A C18
SADI 0.04 C19 C21 C19A C21A
SADI 0.04 C20 C18 C20A C18
SADI C20 C21 C20A C21A
SADI 0.04 C19 C22 C19A C22A
SADI C19 C18 C19A C18
SADI C20 C19 C20A C19A
SADI C22 C21 C22A C21A
SADI 0.04 S1 C20 S1A C20A
RIGU 0.01 0.01 S1 C20 C19 C22 C21 S1A C20A C19A C22A C21A
SIMU 0.01 0.02 2 S1 C20 C19 C22 C21 S1A C20A C19A C22A C21A
ISOR 0.01 0.02 S1 C20 C19 C22 C21 S1A C20A C19A C22A C21A

L.S. 20 0 0
PLAN  5
TEMP -173.15
CONF
BOND
list 4
MORE -1
BOND $H
fmap 2 53
acta
REM <olex2.extras>
REM <HklSrc "%.\\mo_W230615B_0m.hkl">
REM </olex2.extras>

WGHT    0.024600    6.788599
FVAR       0.40200   0.56070   0.81579
CD1   3    0.622280   -0.080894    0.070234    11.00000    0.01376    0.01782 =
         0.02225   -0.00053    0.00111    0.00248
PART 1
S1    6    0.939737    0.852771    0.571220    31.00000    0.02554    0.03046 =
         0.02643   -0.00010    0.00116   -0.00377
S2    6    0.712638    1.013327    0.409312    21.00000    0.03718    0.02178 =
         0.03683    0.00266    0.00144    0.00869
C23   1    0.622904    0.959464    0.558760    21.00000    0.05212    0.03849 =
         0.04433    0.00561    0.00161    0.01950
AFIX  43
H23   2    0.579609    0.911086    0.604469    21.00000   -1.20000
AFIX   0
PART 0
O4    5    0.438958   -0.169156    0.144205    11.00000    0.01697    0.02361 =
         0.03032    0.00067    0.00543    0.00349
O2    5   -0.241470   -0.176434    0.161863    11.00000    0.01495    0.02716 =
         0.02880    0.00643    0.00657    0.00480
O1    5    0.052762   -0.393336    0.315331    11.00000    0.01935    0.03037 =
         0.03507    0.01531    0.00493    0.00811
O3    5   -0.138246   -0.063725    0.057554    11.00000    0.02385    0.03097 =
         0.02941    0.01153    0.00390    0.01016
O5    5    0.358345   -0.049168    0.050566    11.00000    0.02031    0.03586 =
         0.02783    0.00912    0.00482    0.00055
N2    4    0.446909    0.267921    0.027540    11.00000    0.01747    0.01761 =
         0.02368   -0.00159    0.00183    0.00133
N3    4    0.779207    0.455938    0.333396    11.00000    0.02050    0.01735 =
         0.02758   -0.00256    0.00627    0.00101
AFIX  43
H3    2    0.856876    0.511596    0.327514    11.00000   -1.20000
AFIX   0
N1    4    0.677093    0.108076    0.162172    11.00000    0.01928    0.01741 =
         0.02096   -0.00113    0.00067    0.00258
O7    5    0.433401    0.563231    0.315901    11.00000    0.02633    0.04378 =
         0.03693   -0.01337    0.01297   -0.00656
N4    4    0.584835    0.600695    0.213254    11.00000    0.01793    0.01754 =
         0.02492   -0.00195    0.00295    0.00073
AFIX  43
H4    2    0.653224    0.662132    0.198809    11.00000   -1.20000
AFIX   0
O6    5    0.610841    0.416980    0.423329    11.00000    0.04744    0.02371 =
         0.05328   -0.00669    0.03118   -0.00112
PART 1
C20   1    0.768006    0.757014    0.672672    31.00000    0.03985    0.03802 =
         0.03271    0.00416    0.00661    0.00435
AFIX  43
H20   2    0.687134    0.709084    0.693329    31.00000   -1.20000
AFIX   0
PART 0
C6    1    0.102587   -0.135287    0.113092    11.00000    0.01524    0.01891 =
         0.01847    0.00065    0.00157    0.00135
AFIX  43
H6    2    0.110850   -0.077264    0.066427    11.00000   -1.20000
AFIX   0
C5    1    0.210355   -0.178607    0.145344    11.00000    0.01700    0.01730 =
         0.01803   -0.00230    0.00338    0.00173
C7    1   -0.017633   -0.178239    0.150229    11.00000    0.01506    0.02067 =
         0.01913   -0.00188    0.00101    0.00385
C4    1    0.198414   -0.267504    0.212346    11.00000    0.01459    0.02051 =
         0.02504   -0.00020    0.00223    0.00410
AFIX  43
H4A   2    0.271377   -0.298824    0.232459    11.00000   -1.20000
AFIX   0
C2    1   -0.028923   -0.263879    0.217911    11.00000    0.01471    0.02158 =
         0.02355    0.00331    0.00234    0.00339
AFIX  43
H2    2   -0.110476   -0.292187    0.243550    11.00000   -1.20000
AFIX   0
C31   1    0.530879    0.493147    0.149968    11.00000    0.02078    0.01600 =
         0.02091    0.00001    0.00168    0.00444
C3    1    0.078804   -0.308711    0.248570    11.00000    0.01946    0.02080 =
         0.01997    0.00372    0.00303    0.00386
C9    1    0.344580   -0.128965    0.109990    11.00000    0.01091    0.01971 =
         0.02301   -0.00541    0.00065   -0.00004
C35   1    0.613311    0.466643    0.087821    11.00000    0.01751    0.01947 =
         0.02481   -0.00058    0.00475   -0.00020
AFIX  43
H35   2    0.699821    0.524925    0.086211    11.00000   -1.20000
AFIX   0
C8    1   -0.138756   -0.135547    0.120304    11.00000    0.01906    0.01672 =
         0.01936   -0.00169    0.00029    0.00353
C14   1    0.743074    0.336788    0.279251    11.00000    0.02161    0.01652 =
         0.01985    0.00015    0.00085    0.00485
C34   1    0.568228    0.355451    0.028946    11.00000    0.02187    0.02494 =
         0.02375   -0.00008    0.00639    0.00527
AFIX  43
H34   2    0.625615    0.339509   -0.012926    11.00000   -1.20000
AFIX   0
C13   1    0.618309    0.245527    0.274342    11.00000    0.02720    0.02463 =
         0.03384   -0.00686    0.01107    0.00096
AFIX  43
H13   2    0.553129    0.259070    0.310577    11.00000   -1.20000
AFIX   0
C12   1    0.833386    0.310890    0.223497    11.00000    0.02329    0.02575 =
         0.03160   -0.00889    0.01028   -0.00102
AFIX  43
H12   2    0.919585    0.371015    0.224561    11.00000   -1.20000
AFIX   0
C10   1    0.591358    0.134906    0.215664    11.00000    0.02608    0.02600 =
         0.03197   -0.00546    0.00847   -0.00178
AFIX  43
H10   2    0.505741    0.073197    0.212963    11.00000   -1.20000
AFIX   0
C16   1    0.704419    0.493629    0.394737    11.00000    0.02447    0.02171 =
         0.02512   -0.00269    0.00751    0.00508
C33   1    0.366022    0.297499    0.084344    11.00000    0.01983    0.02216 =
         0.02626    0.00129    0.00193   -0.00049
AFIX  43
H33   2    0.278873    0.239002    0.082820    11.00000   -1.20000
AFIX   0
C27   1    0.607181    0.757810    0.452013    11.00000    0.02367    0.02631 =
         0.02284   -0.00308    0.00272    0.00554
AFIX  13
H27   2    0.509055    0.718372    0.452902    11.00000   -1.20000
AFIX   0
C32   1    0.401492    0.408163    0.145253    11.00000    0.02158    0.02572 =
         0.02117   -0.00046    0.00492    0.00371
AFIX  43
H32   2    0.339395    0.425625    0.182738    11.00000   -1.20000
AFIX   0
C11   1    0.796474    0.197307    0.166848    11.00000    0.02263    0.02734 =
         0.02988   -0.00496    0.00860    0.00307
AFIX  43
H11   2    0.859090    0.181556    0.129145    11.00000   -1.20000
AFIX   0
C26   1    0.646353    0.901870    0.476031    11.00000    0.03464    0.03133 =
         0.02651   -0.00345   -0.00161    0.01629
PART 1
C19   1    0.786352    0.749289    0.586111    31.00000    0.02605    0.02130 =
         0.02692    0.00211    0.00384    0.00867
PART 0
C29   1    0.542254    0.620626    0.295800    11.00000    0.02187    0.02291 =
         0.02316   -0.00054    0.00353    0.00405
C18   1    0.688843    0.678566    0.507757    11.00000    0.02278    0.02139 =
         0.02692   -0.00145    0.00386    0.00498
PART 1
AFIX  13
H18   2    0.625498    0.599770    0.528341    31.00000   -1.20000
AFIX  13
PART 2
H18A  2    0.627349    0.600647    0.530685   -31.00000   -1.20000
AFIX   0
PART 0
C17   1    0.741179    0.639443    0.419622    11.00000    0.02190    0.02020 =
         0.02699   -0.00388    0.00482    0.00339
AFIX  13
H17   2    0.838833    0.682784    0.419691    11.00000   -1.20000
AFIX   0
C28   1    0.651910    0.712242    0.362787    11.00000    0.02268    0.02186 =
         0.02251   -0.00173    0.00493    0.00088
AFIX  13
H28   2    0.707317    0.787029    0.333153    11.00000   -1.20000
AFIX   0
PART 1
C22   1    0.974335    0.900348    0.686653    31.00000    0.03392    0.03686 =
         0.02092   -0.00109   -0.00108    0.00135
AFIX  43
H22   2    1.054535    0.961925    0.714253    31.00000   -1.20000
AFIX   0
PART 0
C1    1    0.148114   -0.460642    0.341848    11.00000    0.03319    0.03741 =
         0.05407    0.02413    0.00962    0.01632
AFIX 137
H1A   2    0.168162   -0.504848    0.287958    11.00000   -1.50000
H1B   2    0.111308   -0.525288    0.383796    11.00000   -1.50000
H1C   2    0.230221   -0.397921    0.371964    11.00000   -1.50000
AFIX   0
PART 1
C21   1    0.872879    0.838818    0.732377    31.00000    0.03811    0.03628 =
         0.02273    0.00757    0.00327    0.00577
AFIX  43
H21   2    0.872963    0.849743    0.796255    31.00000   -1.20000
AFIX   0
C25   1    0.724087    1.137761    0.489337    21.00000    0.04219    0.03089 =
         0.04083    0.00270    0.00604    0.01143
AFIX  43
H25   2    0.763765    1.227082    0.481114    21.00000   -1.20000
AFIX   0
C24   1    0.671326    1.096575    0.565065    21.00000    0.04147    0.03627 =
         0.02991   -0.00315    0.00354    0.01920
AFIX  43
H24   2    0.667270    1.152344    0.615873    21.00000   -1.20000
AFIX   0
PART 2
S2A   6    0.638941    0.970947    0.578865   -21.00000    0.05353    0.03517 =
         0.03165   -0.00078    0.00339    0.02375
C23A  1    0.727041    0.996307    0.424183   -21.00000    0.04916    0.03536 =
         0.04413   -0.00105    0.00364    0.01405
AFIX  43
H23A  2    0.765627    0.976388    0.372132   -21.00000   -1.20000
AFIX   0
C25A  1    0.705438    1.123735    0.550036   -21.00000    0.04818    0.03729 =
         0.03771    0.01008    0.00684    0.02189
AFIX  43
H25A  2    0.716929    1.198237    0.590993   -21.00000   -1.20000
AFIX   0
C24A  1    0.741263    1.134098    0.465779   -21.00000    0.04207    0.03127 =
         0.03638    0.00970    0.00491    0.01460
AFIX  43
H24A  2    0.770201    1.212716    0.437158   -21.00000   -1.20000
AFIX   0

PART -1
O8    5    0.030239    0.460419    0.029103    10.75000    0.12944    0.06972 =
         0.06649   -0.01659    0.01975   -0.00466
AFIX   3
H8A   2    0.071699    0.401969    0.038923    10.75000   -1.50000
H8B   2    0.071879    0.532050    0.062753    10.75000   -1.50000
AFIX   0

PART 1
O9    5    0.083528    0.392336    0.084816    10.50000    0.06921    0.16090 =
         0.09327    0.00456    0.00586    0.02167
AFIX   3
H9A   2   -0.002542    0.361136    0.083836    10.50000   -1.50000
H9B   2    0.119228    0.422406    0.139876    10.50000   -1.50000
AFIX   0

PART 2
S1A   6    0.757827    0.750585    0.692284   -31.00000    0.03688    0.03169 =
         0.02640    0.00581    0.00960    0.00608
C20A  1    0.919091    0.823421    0.581701   -31.00000    0.03414    0.03360 =
         0.02734    0.00302    0.00289   -0.00019
AFIX  43
H20A  2    0.969143    0.814339    0.533220   -31.00000   -1.20000
AFIX   0
C19A  1    0.793520    0.752576    0.581492   -31.00000    0.03110    0.02928 =
         0.02774    0.00395    0.00406    0.00489
C22A  1    0.900792    0.877115    0.727127   -31.00000    0.03731    0.03452 =
         0.02671    0.00208    0.00493    0.00259
AFIX  43
H22A  2    0.924731    0.916418    0.787574   -31.00000   -1.20000
AFIX   0
C21A  1    0.974536    0.913655    0.658504   -31.00000    0.03582    0.03594 =
         0.02690    0.00103    0.00163    0.00032
AFIX  43
H21A  2    1.050838    0.987495    0.661219   -31.00000   -1.20000
AFIX   0
HKLF 4


REM  mo_w230615b_0m_a.res in P-1
REM wR2 = 0.1156, GooF = S = 1.102, Restrained GooF = 1.088 for all data
REM R1 = 0.0476 for 6528 Fo > 4sig(Fo) and 0.0667 for all 7941 data
REM 526 parameters refined using 542 restraints

END

WGHT      0.0246      6.7889

REM Highest difference peak  1.523,  deepest hole -1.224,  1-sigma level  0.132
Q1    1  -0.1367 -0.2415  0.2081  11.00000  0.05    1.52
Q2    1   0.7388 -0.0143  0.0358  11.00000  0.05    0.64
Q3    1   0.8114  0.3047  0.2813  11.00000  0.05    0.64
Q4    1   0.3635  0.0587  0.0144  11.00000  0.05    0.64
Q5    1   0.6341  0.0385  0.0804  11.00000  0.05    0.64
;
_shelx_res_checksum              29313
_olex2_submission_special_instructions 'No special instructions were received'
